# Supplementary material for: A conserved terpene cyclase gene in Sanghuangporus for abscisic acid-related sesquiterpenoid biosynthesis
Source: BMC Genomics. 2025 Apr 15;26:378. doi: 10.1186/s12864-025-11542-9 (PMC12001456; doi:10.1186/s12864-025-11542-9)
Supplement: Supplementary file 3 — Supplementary Material 3. [file 12864_2025_11542_MOESM3_ESM.xlsx]

## Sheet: STable1
Supplementary Table 1. Information of the four studied Sanghuangporus strains
Species	Specimen (voucher)	Strain (culture)	Abbreviation	Collected location	Collected date
Sanghuangporus baumii	SFC20150904-20	KMRB15090420	SB	Mt. Jeombong (Inje-gun, Gangwon-do)	2015-09-04
Sanghuangporus sanghuang	SFC20141107-25	KMRB14110725	SS	Mt. Bangtae (Inje-gun, Gangwon-do)	2014-11-07
Sanghuangporus vaninii	SFC20160602-13	KMRB16060213	SV	Mt. Chiak (Hoengseong-gun, Gangwon-do)	2016-06-02
Sanghuangporus weigelae	SFC20220106-01	KMRB22010601	SW	Mt. Worak (Jecheon-si, Chungcheongbuk-do)	2022-01-06

## Sheet: STable2
Supplementary Table 2. Genome sequencing and assembly methods.
Steps	KMRB14110725	KMRB15090420	KMRB16060213	KMRB22010601
Long read sequencing	Nanopore PromethION R9.4.1	Nanopore PromethION R9.4.1	Nanopore PromethION R9.4.1	PacBio Sequel II 5kb target
Short read sequencing	NovaSeq 6000 150x2 PE	NovaSeq 6000 150x2 PE	NovaSeq 6000 150x2 PE	NovaSeq 6000 150x2 PE
Basecalling	Guppy	Guppy	Dorado	On servicer
CCS generation	-	-	-	CCS
Adapter trimming (long read)	Porechop	Porechop	Porechop	HiFiAdapterFilt
Adapter trimming (short read)	Fastp	Fastp	Fastp	fastp
Nuclear genome assembly	NextDenovo	PECAT	NextDenovo	Hifiasm
Polishing	4 racon +	4 racon +	4 racon +	4 racon +
	1 medaka +	1 medaka +	1 medaka +	4 Hapo-G
	4 Hapo-G	4 Hapo-G	4 Hapo-G
Haplotype merge	Purge_haplotigs	-	-	-

## Sheet: STable3
Supplementary Table 3. Top ten Foldseek results based on similarity for the genes of ancA BGC. Functions have been predicted using the Swiss-Prot database.
query	target	qca	tac	alntmscore	qtmscore	ttmscore	u	t	lddt	lddtfull	prob	description
ACEPAI_7404	Q12086	0.325	430	278	0	1	413	1	430	3.467e-35	1244	DNA damage-inducible protein DIN7
ACEPAI_7404	P53695	0.341	577	333	0	1	577	1	507	3.478e-39	1201	Exodeoxyribonuclease 1
ACEPAI_7404	Q8L6Z7	0.26	738	542	0	1	738	1	733	5.997e-39	1017	Exonuclease 1
ACEPAI_7404	Q60GC1	0.253	781	571	0	1	781	1	765	1.514e-38	960	Exonuclease 1
ACEPAI_7404	P39875	0.237	780	526	0	1	780	1	690	4.082e-35	919	Exodeoxyribonuclease 1
ACEPAI_7404	Q9W6K2	0.246	771	535	0	1	771	1	710	7.141e-36	913	Exonuclease 1
ACEPAI_7404	Q24558	0.247	687	455	0	1	605	1	687	3.608e-34	906	Exonuclease 1
ACEPAI_7404	Q54ED2	0.232	781	586	0	1	781	1	764	2.154e-36	896	Exonuclease 1
ACEPAI_7404	Q803U7	0.232	771	570	0	1	771	1	743	7.141e-36	885	Exonuclease 1
ACEPAI_7404	Q9UQ84	0.235	781	596	0	1	780	1	781	5.15e-36	872	Exonuclease 1
ACEPAI_7405	P49323	0.204	272	215	0	8	278	2	273	3.131e-18	566	Non-heme chloroperoxidase
ACEPAI_7405	O34592	0.178	275	218	0	9	283	3	268	1.09e-16	537	AB hydrolase superfamily protein YdjP
ACEPAI_7405	P25026	0.192	276	220	0	8	280	2	277	4.296e-17	537	Non-heme chloroperoxidase
ACEPAI_7405	O06734	0.171	273	219	0	7	279	2	266	6.092e-17	533	AB hydrolase superfamily protein YisY
ACEPAI_7405	O05691	0.167	271	224	0	8	278	2	271	3.492e-16	506	Non-heme haloperoxidase
ACEPAI_7405	P33912	0.176	271	222	0	8	278	2	272	8.15e-17	505	Non-heme chloroperoxidase CPO-A1
ACEPAI_7405	P22862	0.181	273	219	0	6	278	2	269	6.249e-16	499	Arylesterase
ACEPAI_7405	O31158	0.169	271	224	0	8	278	2	271	3.582e-15	481	Non-heme chloroperoxidase
ACEPAI_7405	Q59093	0.149	282	225	0	1	282	1	265	1.147e-14	476	3-oxoadipate enol-lactonase 1
ACEPAI_7405	Q59695	0.177	279	214	0	3	281	109	369	1.256e-15	468	Dihydrolipoyllysine-residue acetyltransferase component of acetoin cleaving system
ACEPAI_7406	A2QG68	0.427	416	233	0	8	414	1	416	4.795e-34	1579	Alpha-L-rhamnosidase rgxB
ACEPAI_7406	B8NJB0	0.335	437	273	0	4	415	1	437	3.536e-31	1369	Putative galacturan 1,4-alpha-galacturonidase A
ACEPAI_7406	Q2EQQ2	0.327	438	275	0	6	415	1	438	3.244e-30	1341	Putative galacturan 1,4-alpha-galacturonidase A
ACEPAI_7406	Q2UP32	0.325	437	276	0	6	415	1	437	2.141e-30	1337	Putative galacturan 1,4-alpha-galacturonidase A
ACEPAI_7406	A2QBB4	0.324	438	276	0	6	415	1	438	2.256e-29	1297	Putative galacturan 1,4-alpha-galacturonidase A
ACEPAI_7406	B8NG16	0.28	431	294	0	6	415	1	431	7.638e-26	1117	Probable exopolygalacturonase X
ACEPAI_7406	A2RAY7	0.271	423	298	0	6	415	1	423	1.062e-24	1057	Putative galacturan 1,4-alpha-galacturonidase C
ACEPAI_7406	A2R060	0.283	432	295	0	4	415	1	432	4.052e-24	1050	Probable exopolygalacturonase X
ACEPAI_7406	Q4WCZ8	0.272	422	293	0	3	405	1	422	1.227e-23	1007	Probable exopolygalacturonase X
ACEPAI_7406	A1DLC1	0.27	432	297	0	7	414	1	432	2.951e-23	1005	Probable exopolygalacturonase X
ACEPAI_7407	Q4WQY9	0.232	460	333	0	1	460	7	440	5.78e-19	692	Questin oxidase
ACEPAI_7407	Q0CCX5	0.238	459	327	0	1	459	7	436	3.616e-18	667	Questin oxidase
ACEPAI_7407	A0A067XMK8	0.214	458	336	0	2	459	10	438	8.62e-18	657	Baeyer-Villiger oxidase ptaJ
ACEPAI_7407	A0A411PQN8	0.228	459	336	0	1	459	5	440	1.592e-18	655	Baeyer-Villiger oxidase AgnL3
ACEPAI_7407	M1WG92	0.227	459	335	0	1	459	14	447	8.62e-18	651	Baeyer-Villiger oxidase CPUR_05427
ACEPAI_7407	C8VQ61	0.215	460	343	0	1	460	1	438	6.865e-17	625	Baeyer-Villiger oxidase mdpL
ACEPAI_7407	Q6UEF1	0.227	460	353	0	1	460	26	483	9.17e-17	621	Oxidoreductase AflY
ACEPAI_7407	E1ACQ8	0.218	460	303	0	1	460	9	396	6.584e-13	468	Baeyer-Villiger oxidase notM
ACEPAI_7407	O70461	0.08	393	350	0	8	388	10	402	0.8545	21	Monocarboxylate transporter 3
ACEPAI_7407	O35308	0.087	401	354	0	4	392	6	406	0.8545	21	Monocarboxylate transporter 3
ACEPAI_7408	Q94FT1	0.306	71	49	0	10	80	2	72	0.07225	82	Cytochrome c oxidase copper chaperone 2
ACEPAI_7409	Q09922	0.15	741	585	0	41	781	2	690	6.341e-12	429	Uncharacterized transcriptional regulatory protein C1F7.11c
ACEPAI_7409	A0A089FQI6	0.156	700	584	0	16	715	1	693	3.947e-11	367	Pyrrolocin cluster transcription factor fsdR
ACEPAI_7409	Q5B4H2	0.138	747	590	0	31	777	39	724	2.656e-10	323	ABC-transporter-regulating transcription factor
ACEPAI_7409	Q2UEH7	0.127	778	657	0	1	778	4	757	8.207e-10	292	ABC-transporter-regulating transcription factor
ACEPAI_7409	P08657	0.121	881	733	0	1	881	31	865	1.029e-08	264	Lactose regulatory protein LAC9
ACEPAI_7409	Q2TXG2	0.136	777	620	0	1	777	1	719	1.845e-08	257	Transcription factor oryO
ACEPAI_7409	P49413	0.13	829	673	0	1	775	1	829	1.641e-08	249	Positive regulator of purine utilization
ACEPAI_7409	P39720	0.135	972	785	0	2	909	5	976	5.109e-09	247	Oleate-activated transcription factor 1
ACEPAI_7409	Q12180	0.107	915	745	0	1	835	62	976	6.452e-09	229	Halotolerance protein 9
ACEPAI_7409	Q59UY7	0.117	708	525	0	1	708	28	623	1.89e-06	202	Transcriptional regulatory protein SEF1
ACEPAI_7410	Q2UEK4	0.317	290	186	0	61	350	7	279	5.811e-19	731	Sesquiterpene cyclase astC
ACEPAI_7410	Q2UEL0	0.346	195	125	0	58	249	4	198	2.128e-14	692	Sesquiterpene phosphatase astI
ACEPAI_7410	P0A8Y4	0.275	185	128	0	63	240	2	186	9.063e-09	393	Alpha-D-glucose-1-phosphate phosphatase YihX
ACEPAI_7410	P0A8Y3	0.275	185	128	0	63	240	2	186	1.091e-08	389	Alpha-D-glucose 1-phosphate phosphatase YihX
ACEPAI_7410	Q6Q2C2	0.198	219	157	0	59	255	1	219	6.334e-08	331	Bifunctional epoxide hydrolase 2
ACEPAI_7410	P34914	0.202	219	156	0	59	255	1	219	1.156e-07	321	Bifunctional epoxide hydrolase 2
ACEPAI_7410	P80299	0.195	217	156	0	59	253	1	217	3.678e-07	310	Bifunctional epoxide hydrolase 2
ACEPAI_7410	P34913	0.195	219	158	0	59	255	1	219	2.54e-07	310	Bifunctional epoxide hydrolase 2
ACEPAI_7410	Q8A947	0.172	199	156	0	61	249	2	200	1.924e-07	306	D-ribitol-5-phosphate phosphatase
ACEPAI_7410	Q84VZ1	0.225	219	164	0	31	249	22	233	1.054e-07	287	Flavin mononucleotide hydrolase 1, chloroplatic
ACEPAI_7411	Q9CXU1	0.41	129	76	0	6	134	2	130	3.393e-10	431	Mediator of RNA polymerase II transcription subunit 31
ACEPAI_7411	Q9Y3C7	0.403	129	76	0	6	134	2	130	5.634e-10	422	Mediator of RNA polymerase II transcription subunit 31
ACEPAI_7411	A0JNN3	0.41	129	76	0	6	134	2	130	6.305e-10	420	Mediator of RNA polymerase II transcription subunit 31
ACEPAI_7411	Q6DH26	0.464	112	59	0	18	129	11	122	1.643e-09	412	Mediator of RNA polymerase II transcription subunit 31
ACEPAI_7411	Q6GQA1	0.377	127	78	0	8	134	2	128	1.239e-09	411	Mediator of RNA polymerase II transcription subunit 31-B
ACEPAI_7411	Q4QR03	0.418	117	68	0	18	134	11	127	3.052e-09	393	Mediator of RNA polymerase II transcription subunit 31-A
ACEPAI_7411	Q28FE2	0.41	117	68	0	18	134	11	127	5.067e-09	384	Mediator of RNA polymerase II transcription subunit 31
ACEPAI_7411	P91869	0.427	103	58	0	18	120	22	124	5.708e-08	371	Mediator of RNA polymerase II transcription subunit 31
ACEPAI_7411	Q6CAU9	0.474	99	52	0	11	109	17	115	9.477e-08	366	Mediator of RNA polymerase II transcription subunit 31
ACEPAI_7411	Q61DP3	0.427	103	58	0	18	120	7	109	8.004e-08	366	Mediator of RNA polymerase II transcription subunit 31
ACEPAI_7412	Q7A654	0.171	76	61	0	10	85	153	227	4.831	29	Iron-regulated surface determinant protein C
ACEPAI_7412	Q05395	0.147	68	55	0	14	81	5	69	7.586	28	Hypersensitivity response secretion protein HrpJ
ACEPAI_7412	Q5KWZ6	0.209	84	64	0	1	82	9	92	5.209	26	Protein GrpE
ACEPAI_7412	P19999	0.131	99	73	0	1	85	24	122	7.036	26	Mannose-binding protein A
ACEPAI_7412	Q96320	0.138	72	58	0	10	81	109	176	9.505	25	Heat stress transcription factor B-1
ACEPAI_7412	P08980	0.175	97	69	0	1	85	1	97	4.831	24	Cytochrome b6-f complex iron-sulfur subunit, chloroplastic
ACEPAI_7412	O89051	0.14	71	60	0	9	79	4	74	9.505	24	Integral membrane protein 2B
ACEPAI_7412	F4KH89	0.179	67	51	0	11	73	102	168	6.054	23	Protein SHI RELATED SEQUENCE 8
ACEPAI_7412	Q54QF9	0.102	78	69	0	1	78	1	78	7.586	23	GrpE protein homolog, mitochondrial
ACEPAI_7412	A5A6H8	0.177	79	60	0	1	79	1	74	8.178	22	Integral membrane protein 2B
ACEPAI_7413	P0CR36	0.398	318	187	0	3	320	24	335	9.154e-39	1429	3-ketodihydrosphingosine reductase TSC10
ACEPAI_7413	P0CR37	0.394	318	188	0	3	320	24	335	1.471e-38	1419	3-ketodihydrosphingosine reductase TSC10
ACEPAI_7413	Q9Y7P2	0.333	322	203	0	1	322	1	306	1.396e-31	1100	PIGF/3-ketodihydrosphingosine reductase fusion protein
ACEPAI_7413	Q5BE65	0.293	331	226	0	3	322	38	368	9.783e-32	1043	3-ketodihydrosphingosine reductase tsc10
ACEPAI_7413	Q6CE86	0.268	322	234	0	2	322	47	368	8.94e-29	1003	3-ketodihydrosphingosine reductase TSC10
ACEPAI_7413	Q7RZR2	0.289	313	217	0	2	307	40	352	3.495e-28	970	3-ketodihydrosphingosine reductase gsl-3
ACEPAI_7413	Q6GV12	0.251	302	222	0	7	308	26	322	5.67e-27	929	3-ketodihydrosphingosine reductase
ACEPAI_7413	Q06136	0.234	312	234	0	7	318	26	332	8.587e-27	912	3-ketodihydrosphingosine reductase
ACEPAI_7413	Q6BQK1	0.273	321	229	0	1	316	1	321	7.626e-27	901	3-ketodihydrosphingosine reductase TSC10
ACEPAI_7413	Q59RQ2	0.252	307	228	0	5	310	3	309	1.568e-25	887	3-ketodihydrosphingosine reductase TSC10
ACEPAI_7414	P32325	0.165	696	449	0	1	539	5	700	6.346e-20	254	DDK kinase regulatory subunit DBF4
ACEPAI_7414	Q283Q6	0.109	588	297	0	28	615	1	334	7.653e-07	97	Protein DBF4 homolog B
ACEPAI_7414	A6VU29	0.134	313	226	0	184	496	9	270	0.7537	30	Translation initiation factor IF-2
ACEPAI_7414	Q57XV5	0.138	238	181	0	381	618	282	492	2.066	29	Structure-specific endonuclease subunit SLX1 homolog
ACEPAI_7414	Q6H500	0.149	251	210	0	368	618	1	248	1.172	28	bZIP transcription factor RISBZ4
ACEPAI_7414	Q99676	0.177	187	151	0	338	521	59	245	0.7077	28	Zinc finger protein 184
ACEPAI_7414	A1YG93	0.155	245	204	0	365	609	1	242	2.2	25	Homeobox protein MSX-2
ACEPAI_7414	Q9VMA3	0.135	618	490	0	1	618	54	621	0.0471	24	Protein cup
ACEPAI_7414	Q9C9X0	0.157	309	244	0	301	609	332	622	1.821	23	Microtubule-associated protein 70-1
ACEPAI_7414	Q01864	0.118	618	405	0	1	618	164	623	0.1291	23	pH-response transcription factor pacC/RIM101
ACEPAI_7415	O82568	0.299	393	269	0	11	403	3	387	3.266e-23	1091	Choline/ethanolaminephosphotransferase 2
ACEPAI_7415	O82567	0.295	393	271	0	11	403	3	387	6.016e-23	1089	Choline/ethanolaminephosphotransferase 1
ACEPAI_7415	O13901	0.309	396	263	0	13	408	4	385	7.164e-23	1058	Uncharacterized CDP-alcohol phosphatidyltransferase class-I family protein C22A12.10
ACEPAI_7415	P22140	0.306	398	270	0	8	405	1	390	1.572e-22	1014	Choline/ethanolaminephosphotransferase 1
ACEPAI_7415	Q550W1	0.288	398	281	0	8	403	1	398	1.521e-21	1009	Uncharacterized CDP-alcohol phosphatidyltransferase class-I family protein 3
ACEPAI_7415	P17898	0.291	399	278	0	8	406	1	393	1.589e-21	978	Cholinephosphotransferase 1
ACEPAI_7415	Q55AQ3	0.254	405	283	0	1	405	1	380	7.645e-21	946	Uncharacterized CDP-alcohol phosphatidyltransferase class-I family protein 1
ACEPAI_7415	Q54XM0	0.269	402	270	0	9	410	5	374	4.577e-20	895	Uncharacterized CDP-alcohol phosphatidyltransferase class-I family protein 2
ACEPAI_7415	Q28H54	0.244	408	290	0	3	410	32	416	2.04e-18	810	Choline/ethanolaminephosphotransferase 1
ACEPAI_7415	Q8C025	0.209	400	299	0	11	410	16	394	1.87e-18	808	Cholinephosphotransferase 1
ACEPAI_7416	C4YR54	0.161	227	184	0	194	413	396	622	1.012	24	G1/S-specific cyclin CCN1
ACEPAI_7416	P70297	0.106	413	360	0	1	413	144	547	0.2253	23	Signal transducing adapter molecule 1
ACEPAI_7416	Q59YH3	0.154	231	184	0	194	411	392	622	1.075	23	G1/S-specific cyclin CCN1
ACEPAI_7416	A4RF61	0.119	410	354	0	4	413	136	538	0.3042	23	Class E vacuolar protein-sorting machinery protein HSE1
ACEPAI_7416	Q0U6X7	0.107	408	354	0	4	411	135	531	0.8975	21	Class E vacuolar protein-sorting machinery protein HSE1
ACEPAI_7416	P20188	0.16	256	184	0	192	411	124	379	1.452	19	Uncharacterized 44.4 kDa protein in transposon Tn4556
ACEPAI_7416	Q6GLC9	0.113	384	327	0	29	412	194	563	0.7494	19	Fragile X messenger ribonucleoprotein 1 homolog
ACEPAI_7416	Q0DA50	0.133	400	327	0	13	412	237	614	2.082	19	Zinc finger CCCH domain-containing protein 45
ACEPAI_7416	P50424	0.182	192	143	0	222	413	9	184	2.648	18	Kappa-casein
ACEPAI_7416	P55771	0.165	194	157	0	219	412	101	289	2.211	18	Paired box protein Pax-9
ACEPAI_7417	A2QTE8	0.204	571	385	0	7	577	3	487	1.255e-25	1084	Cytochrome P450 monooxygenase orf2
ACEPAI_7417	I1RV19	0.218	578	395	0	5	582	4	509	1.606e-27	1075	Cytochrome P450 monooxygenase FG08079
ACEPAI_7417	Q30DW6	0.197	572	397	0	6	577	14	508	2.017e-26	1074	Cytochrome P450 monooxygenase cypX
ACEPAI_7417	M2YIZ5	0.211	572	390	0	6	577	14	508	1.15e-26	1062	Cytochrome P450 monooxygenase cypX
ACEPAI_7417	P17549	0.212	578	403	0	5	582	2	513	1.323e-26	1052	Benzoate 4-monooxygenase bphA
ACEPAI_7417	Q6UEF4	0.211	575	391	0	3	577	11	507	9.471e-26	1046	Cytochrome P450 monooxygenase aflV
ACEPAI_7417	G1XU01	0.204	574	396	0	10	583	3	501	3.686e-25	1032	Cytochrome P450 monooxygenase AOL_s00215g280
ACEPAI_7417	F1SY49	0.206	572	428	0	11	582	29	568	4.946e-27	1029	Cytochrome P450 monooxygenase 41
ACEPAI_7417	Q12608	0.219	554	366	0	26	579	48	517	6.212e-26	1026	Cytochrome P450 monooxygenase stcB
ACEPAI_7417	Q12609	0.207	568	381	0	16	583	2	483	4.659e-25	1022	Cytochrome P450 monooxygenase stcF
ACEPAI_7418	A0A455R4Z0	0.172	385	306	0	11	395	6	375	1.208e-09	404	Terpene cyclase ascI
ACEPAI_7418	D2E9W6	0.193	366	292	0	12	377	6	368	3.223e-09	393	Terpene cyclase DEP1
ACEPAI_7418	A0A0N0DCA4	0.17	367	297	0	11	377	6	364	3.089e-09	388	Terpene cyclase DEP1
ACEPAI_7418	A0A0M4KRN2	0.167	382	317	0	7	388	1	382	3.094e-08	366	Terpene cyclase aurD
ACEPAI_7418	Q0C9L5	0.156	367	290	0	10	376	3	347	3.517e-08	353	Terpene cyclase ctvD
ACEPAI_7418	A0A0E3D8M3	0.182	364	267	0	11	374	5	331	8.618e-08	320	Terpene cyclase janA
ACEPAI_7418	E3UBL5	0.181	376	279	0	10	385	4	345	3.236e-07	315	Terpene cyclase paxA
ACEPAI_7418	A0A140JWS9	0.163	374	304	0	10	383	4	367	2.204e-07	313	Terpene cyclase ptmA
ACEPAI_7418	A0A0E3D8L0	0.172	377	303	0	7	383	1	367	3.677e-07	311	Terpene cyclase penA
ACEPAI_7418	P0CU77	0.162	376	301	0	1	376	4	363	2.204e-07	299	Terpene cyclase alnG
ACEPAI_7419	O57478	0.582	356	147	0	1	356	60	411	9.791e-45	1846	Ferrochelatase, mitochondrial
ACEPAI_7419	O42479	0.569	350	149	0	1	350	52	397	3.082e-44	1820	Ferrochelatase, mitochondrial
ACEPAI_7419	P22830	0.575	352	147	0	1	352	73	420	8.698e-44	1811	Ferrochelatase, mitochondrial
ACEPAI_7419	P22600	0.598	350	139	0	1	350	66	411	8.161e-43	1773	Ferrochelatase, mitochondrial
ACEPAI_7419	Q9V9S8	0.48	353	181	0	1	353	33	381	3.565e-42	1745	Ferrochelatase, mitochondrial
ACEPAI_7419	Q3YA36	0.578	350	146	0	1	350	73	418	3.376e-42	1742	Ferrochelatase, mitochondrial
ACEPAI_7419	P22315	0.572	350	147	0	1	350	72	415	6.5e-42	1712	Ferrochelatase, mitochondrial
ACEPAI_7419	O59786	0.49	352	176	0	1	352	76	422	2.999e-41	1685	Ferrochelatase, mitochondrial
ACEPAI_7419	P16622	0.503	330	161	0	2	331	44	367	2.065e-36	1470	Ferrochelatase, mitochondrial
ACEPAI_7419	Q54IA8	0.45	360	188	0	1	343	50	409	2.569e-36	1413	Ferrochelatase, mitochondrial
ACEPAI_7420	C7ZBE5	0.54	347	155	0	12	350	24	370	2.28e-48	1855	Aldo-keto reductase NECHADRAFT_45914
ACEPAI_7420	M2YMU7	0.557	339	144	0	12	350	34	359	2.415e-48	1831	Aldo-keto reductase MYCFIDRAFT_87468
ACEPAI_7420	E9FCP6	0.545	349	155	0	10	350	22	370	1.523e-47	1811	Aldo-keto reductase dtxS3
ACEPAI_7420	Q75ZG3	0.54	346	155	0	12	350	21	366	1.28e-46	1769	Aldo-keto reductase AFTS1
ACEPAI_7420	Q75ZG2	0.537	346	156	0	12	350	22	367	1.521e-46	1745	Aldo-keto reductase AMT2
ACEPAI_7420	B9WYE6	0.527	339	158	0	14	348	2	340	6.771e-42	1574	Versiconal hemiacetal acetate reductase
ACEPAI_7420	Q9P7U2	0.483	350	177	0	7	350	2	351	4.522e-41	1484	Putative aryl-alcohol dehydrogenase C977.14c
ACEPAI_7420	Q02895	0.465	338	179	0	13	347	4	341	2.017e-39	1453	Putative aryl-alcohol dehydrogenase AAD16
ACEPAI_7420	G2TRN6	0.478	324	168	0	29	350	2	325	3.381e-37	1329	Putative aryl-alcohol dehydrogenase C750.01
ACEPAI_7420	P77735	0.393	337	195	0	14	350	2	324	4.501e-35	1306	1-deoxyxylulose-5-phosphate synthase YajO
ACEPAI_7421	Q80U35	0.132	1766	1432	0	19	1784	18	1668	0.001635	41	Rho guanine nucleotide exchange factor 17
ACEPAI_7421	Q9HEC9	0.117	1769	1491	0	18	1786	7	1696	0.002558	40	COPII coat assembly protein sec16
ACEPAI_7421	Q96PE2	0.13	1767	1459	0	19	1785	9	1686	0.006584	39	Rho guanine nucleotide exchange factor 17
ACEPAI_7421	Q69ZL1	0.13	1293	1023	0	317	1609	1	1177	0.001718	37	FYVE, RhoGEF and PH domain-containing protein 6
ACEPAI_7421	Q12774	0.13	1585	1313	0	31	1615	1	1510	0.005396	37	Rho guanine nucleotide exchange factor 5
ACEPAI_7421	P48415	0.121	1786	1359	0	1	1786	1	1547	0.006919	37	COPII coat assembly protein SEC16
ACEPAI_7421	Q5AYL5	0.143	1401	1106	0	38	1438	3	1293	0.00596	36	COPII coat assembly protein sec16
ACEPAI_7421	Q6BXI1	0.128	1742	1277	0	45	1786	1	1466	0.03947	34	COPII coat assembly protein SEC16
ACEPAI_7421	Q7KHG2	0.144	1129	942	0	29	1129	3	1131	0.08324	32	Zinc finger protein jing
ACEPAI_7421	Q13796	0.146	1420	1191	0	19	1438	164	1559	0.01459	32	Protein Shroom2
ACEPAI_7422	B0UEE1	0.148	251	166	0	48	298	1	196	7.507e-07	143	PKHD-type hydroxylase M446_1130
ACEPAI_7422	Q319X4	0.135	254	168	0	45	298	1	195	3.5e-06	138	PKHD-type hydroxylase PMT9312_1262
ACEPAI_7422	A4VI91	0.185	102	82	0	165	266	78	178	0.0001271	138	PKHD-type hydroxylase PST_0995
ACEPAI_7422	B1XLW1	0.146	219	146	0	48	266	1	172	2.632e-06	136	PKHD-type hydroxylase SYNPCC7002_A2658
ACEPAI_7422	A2BXM8	0.133	262	171	0	45	306	1	198	4.153e-06	132	PKHD-type hydroxylase P9515_13321
ACEPAI_7422	A3PE10	0.134	262	171	0	45	306	1	199	2.786e-06	132	PKHD-type hydroxylase P9301_13621
ACEPAI_7422	B8IJ69	0.16	132	99	0	167	298	78	196	3.055e-05	132	PKHD-type hydroxylase Mnod_1077
ACEPAI_7422	B8GUF9	0.136	252	167	0	48	299	1	194	6.19e-06	131	PKHD-type hydroxylase Tgr7_2199
ACEPAI_7422	B3QEW0	0.144	227	165	0	72	298	5	198	3.123e-06	131	PKHD-type hydroxylase Rpal_3968
ACEPAI_7422	B0C4F3	0.145	219	146	0	48	266	1	172	9.767e-06	130	PKHD-type hydroxylase AM1_3707
ACEPAI_7423	O84992	0.225	379	266	0	6	384	7	350	8.929e-23	937	Maleylacetate reductase 1
ACEPAI_7423	P0DJA2	0.228	384	295	0	1	384	1	383	3.367e-22	929	Alcohol dehydrogenase 2
ACEPAI_7423	P45513	0.25	385	284	0	6	384	3	387	3.367e-22	921	1,3-propanediol dehydrogenase
ACEPAI_7423	P0A9Q7	0.232	412	290	0	6	384	451	862	1.079e-22	917	Bifunctional aldehyde-alcohol dehydrogenase AdhE
ACEPAI_7423	P31005	0.224	380	291	0	8	383	1	380	3.702e-22	915	NAD-dependent methanol dehydrogenase
ACEPAI_7423	F8DVL8	0.229	381	291	0	6	384	3	383	6.236e-22	915	Alcohol dehydrogenase 2
ACEPAI_7423	Q45072	0.24	379	262	0	6	384	1	346	1.504e-22	913	Maleylacetate reductase
ACEPAI_7423	Q59477	0.245	385	285	0	6	384	3	387	7.537e-22	909	1,3-propanediol dehydrogenase
ACEPAI_7423	P0A9Q8	0.228	412	292	0	6	384	451	862	2.921e-22	901	Bifunctional aldehyde-alcohol dehydrogenase AdhE
ACEPAI_7423	O30847	0.224	379	266	0	6	384	2	345	5.947e-22	897	Maleylacetate reductase
ACEPAI_7424	Q8C0G2	0.121	488	381	0	42	529	11	445	0.03267	31	TRAF3-interacting JNK-activating modulator
ACEPAI_7424	Q14DL3	0.112	507	391	0	24	530	192	632	0.04568	28	Leucine-rich repeat and IQ domain-containing protein 3
ACEPAI_7424	Q8W5R6	0.126	519	405	0	4	522	418	881	0.5332	28	Kinesin-like protein KIN-7C, mitochondrial
ACEPAI_7424	Q8BXL9	0.153	505	357	0	18	522	61	483	0.1561	27	Non-homologous end joining factor IFFO1
ACEPAI_7424	Q551H4	0.115	419	312	0	78	496	621	974	0.3814	26	Serine/threonine-protein kinase fray2
ACEPAI_7424	B9G3M6	0.13	530	456	0	1	530	337	861	0.08928	25	Kinesin-like protein KIN-7I
ACEPAI_7424	Q9C1W6	0.108	481	318	0	50	530	5	361	0.4033	24	Uncharacterized protein C713.09
ACEPAI_7424	Q86YS3	0.116	418	324	0	104	521	208	574	0.4033	24	Rab11 family-interacting protein 4
ACEPAI_7424	Q8N8D1	0.119	455	344	0	77	531	25	416	0.5332	23	Programmed cell death protein 7
ACEPAI_7424	A6PVS8	0.097	506	390	0	24	529	192	624	0.165	23	Leucine-rich repeat and IQ domain-containing protein 3
ACEPAI_7425	Q08970	0.26	478	344	0	43	508	1	478	5.518e-24	774	Mitochondrial metal transporter 2
ACEPAI_7425	Q03218	0.236	479	344	0	29	479	1	479	3.453e-21	656	Mitochondrial metal transporter 1
ACEPAI_7425	O45923	0.203	432	315	0	51	482	1	396	1.742e-14	433	Zinc transporter ttm-1
ACEPAI_7425	Q55E98	0.148	464	381	0	50	513	77	524	3.191e-12	349	Probable zinc transporter protein DDB_G0269332
ACEPAI_7425	Q6QIX3	0.17	416	307	0	64	479	1	371	8.957e-12	346	Probable proton-coupled zinc antiporter SLC30A3
ACEPAI_7425	Q5R617	0.161	416	310	0	64	479	1	371	8.527e-12	345	Probable proton-coupled zinc antiporter SLC30A3
ACEPAI_7425	Q8H1G3	0.147	456	385	0	34	485	1	456	3.061e-11	329	Metal tolerance protein C4
ACEPAI_7425	P97441	0.165	405	309	0	75	479	1	371	7.059e-11	323	Probable proton-coupled zinc antiporter SLC30A3
ACEPAI_7425	Q32L53	0.118	379	314	0	7	385	1	357	0.0312	48	Protein lifeguard 1
ACEPAI_7425	Q9QYC6	0.115	530	414	0	1	469	63	592	0.07939	45	Prosaposin receptor GPR37
ACEPAI_7426	Q9KAK9	0.284	192	115	0	53	244	45	206	9.171e-14	410	Uncharacterized protein BH2278
ACEPAI_7426	O05220	0.278	189	115	0	53	241	46	205	3.674e-12	371	Uncharacterized protein YwrF
ACEPAI_7426	O67071	0.251	217	144	0	23	239	4	196	3.674e-12	337	Uncharacterized protein aq_928
ACEPAI_7426	Q9RRA9	0.232	212	134	0	53	264	52	227	7.037e-11	309	Uncharacterized protein DR_2585
ACEPAI_7426	O26255	0.215	186	113	0	53	238	42	186	3.104e-08	255	Protein MTH_152
ACEPAI_7426	Q9KIT1	0.163	225	148	0	41	265	17	194	6.106e-08	226	Flavoredoxin
ACEPAI_7426	O26674	0.181	202	137	0	63	264	45	212	1.358e-07	210	Uncharacterized protein MTH_574
ACEPAI_7426	O58586	0.137	187	123	0	53	239	30	172	1.691e-06	185	Uncharacterized protein PH0856
ACEPAI_7426	O28488	0.153	198	135	0	41	238	18	177	1.862e-05	158	Uncharacterized protein AF_1786
ACEPAI_7426	P96682	0.17	179	128	0	63	241	51	205	9.801e-05	141	Uncharacterized protein YdfE
ACEPAI_7427	Q60HD0	0.353	371	234	0	125	495	182	543	2.871e-42	1456	Sulfite oxidase, mitochondrial
ACEPAI_7427	P51687	0.356	371	232	0	125	495	182	543	4.817e-42	1449	Sulfite oxidase, mitochondrial
ACEPAI_7427	Q07116	0.365	372	230	0	125	496	183	545	1.28e-41	1430	Sulfite oxidase, mitochondrial
ACEPAI_7427	Q8R086	0.35	371	235	0	125	495	183	544	2.862e-41	1419	Sulfite oxidase, mitochondrial
ACEPAI_7427	Q9S850	0.315	373	253	0	125	495	16	388	5.385e-41	1384	Sulfite oxidase
ACEPAI_7427	P07850	0.352	363	229	0	127	489	105	458	7.55e-39	1316	Sulfite oxidase
ACEPAI_7427	P49102	0.317	371	249	0	125	490	99	469	9.925e-35	1112	Nitrate reductase [NADH] 3
ACEPAI_7427	Q9VWP4	0.249	545	372	0	1	496	29	573	1.7e-40	1107	Sulfite oxidase, mitochondrial
ACEPAI_7427	A0A286R227	0.275	371	265	0	125	490	54	424	1.396e-33	1061	Nitrate reductase [NADH]
ACEPAI_7427	P27968	0.286	429	289	0	125	530	84	512	1.665e-34	1014	Nitrate reductase [NAD(P)H]
ACEPAI_7428	B5X0I6	0.114	406	354	0	19	419	661	1066	0.003604	65	Protein CTR9 homolog
ACEPAI_7428	A8MTL0	0.144	141	116	0	161	296	4	144	0.3796	55	IQ domain-containing protein F5
ACEPAI_7428	Q32KU4	0.138	152	128	0	151	302	1	149	0.5706	51	IQ domain-containing protein F5
ACEPAI_7428	Q9DAL7	0.14	152	126	0	151	302	1	148	0.6795	49	IQ domain-containing protein F5
ACEPAI_7428	Q8CB87	0.166	376	276	0	44	419	143	474	0.02461	40	Ras-related protein Rab-44
ACEPAI_7428	Q9N0B5	0.126	389	312	0	62	419	54	442	0.2677	38	Transmembrane protein 266
ACEPAI_7428	P0CS26	0.158	270	225	0	150	419	335	602	0.2248	38	Vacuolar protein sorting-associated protein 27
ACEPAI_7428	Q9C865	0.126	419	285	0	1	419	34	360	0.09951	37	SH3 domain-containing protein 1
ACEPAI_7428	O13335	0.175	358	260	0	62	419	9	324	0.05559	37	Nuclear distribution protein nudE homolog 1
ACEPAI_7428	Q9D9K8	0.103	162	138	0	148	302	21	182	2.446	35	IQ domain-containing protein F1
ACEPAI_7429	O87612	0.231	255	180	0	50	304	112	346	5.842e-13	533	Maleylacetate reductase
ACEPAI_7429	Q45072	0.232	255	180	0	50	304	113	347	1.871e-12	525	Maleylacetate reductase
ACEPAI_7429	O84992	0.232	255	180	0	50	304	117	351	1.483e-12	524	Maleylacetate reductase 1
ACEPAI_7429	O30847	0.232	255	180	0	50	304	112	346	7.038e-13	523	Maleylacetate reductase
ACEPAI_7429	P27101	0.248	255	176	0	50	304	112	346	2.475e-12	514	Maleylacetate reductase
ACEPAI_7429	P37686	0.242	253	188	0	50	302	134	382	1.522e-11	514	Probable alcohol dehydrogenase
ACEPAI_7429	Q09669	0.238	253	186	0	50	302	177	421	9.116e-12	509	Alcohol dehydrogenase 4
ACEPAI_7429	P0DJA2	0.214	254	196	0	50	303	134	383	1.75e-11	507	Alcohol dehydrogenase 2
ACEPAI_7429	Q93T12	0.248	255	176	0	50	304	112	346	4.13e-12	506	Maleylacetate reductase
ACEPAI_7429	P45513	0.241	254	189	0	50	303	138	387	1.522e-11	499	1,3-propanediol dehydrogenase
ACEPAI_7430	Q9WV86	0.13	222	154	0	143	364	4	181	0.02479	61	Katanin p60 ATPase-containing subunit A1
ACEPAI_7430	A2A8Z1	0.191	229	167	0	157	364	107	335	0.01164	55	Oxysterol-binding protein-related protein 9
ACEPAI_7430	Q9C865	0.12	374	328	0	24	397	44	417	0.003053	49	SH3 domain-containing protein 1
ACEPAI_7430	Q96SU4	0.157	232	176	0	155	364	104	335	0.03515	49	Oxysterol-binding protein-related protein 9
ACEPAI_7430	Q6E0V2	0.108	221	157	0	144	364	5	181	0.1792	48	Katanin p60 ATPase-containing subunit A1
ACEPAI_7430	Q9UJY4	0.133	390	304	0	38	389	137	526	0.02479	48	ADP-ribosylation factor-binding protein GGA2
ACEPAI_7430	Q5R9W4	0.156	248	181	0	155	402	104	319	0.04185	45	Oxysterol-binding protein-related protein 9
ACEPAI_7430	O75449	0.104	221	158	0	144	364	5	181	0.1505	44	Katanin p60 ATPase-containing subunit A1
ACEPAI_7430	Q9H0H5	0.119	326	230	0	77	402	2	263	0.05282	44	Rac GTPase-activating protein 1
ACEPAI_7430	Q9NZ52	0.134	331	236	0	34	364	112	384	0.142	43	ADP-ribosylation factor-binding protein GGA3
ACEPAI_7431	P0DJA2	0.239	382	287	0	6	383	1	382	2.654e-22	971	Alcohol dehydrogenase 2
ACEPAI_7431	O84992	0.226	381	269	0	3	383	2	349	3.345e-23	970	Maleylacetate reductase 1
ACEPAI_7431	Q45072	0.243	380	262	0	6	385	1	347	1.057e-22	965	Maleylacetate reductase
ACEPAI_7431	F8DVL8	0.236	382	288	0	6	383	1	382	4.612e-22	961	Alcohol dehydrogenase 2
ACEPAI_7431	Q93T12	0.237	381	263	0	5	385	1	346	2.535e-22	958	Maleylacetate reductase
ACEPAI_7431	O30847	0.235	381	262	0	5	385	3	346	1.459e-22	951	Maleylacetate reductase
ACEPAI_7431	Q09669	0.244	383	289	0	1	383	39	421	2.779e-22	950	Alcohol dehydrogenase 4
ACEPAI_7431	O87612	0.237	381	262	0	5	385	3	346	2.109e-22	949	Maleylacetate reductase
ACEPAI_7431	P27101	0.238	381	263	0	5	385	1	346	1.923e-22	949	Maleylacetate reductase
ACEPAI_7431	P94135	0.246	385	266	0	1	385	1	354	5.294e-22	946	Maleylacetate reductase 2
ACEPAI_7432	Q9KAK9	0.375	218	128	0	78	295	1	206	4.079e-23	818	Uncharacterized protein BH2278
ACEPAI_7432	O05220	0.33	216	137	0	77	292	1	205	1.7e-22	816	Uncharacterized protein YwrF
ACEPAI_7432	O67071	0.347	204	121	0	78	281	1	187	1.51e-22	812	Uncharacterized protein aq_928
ACEPAI_7432	Q9RRA9	0.257	232	164	0	76	307	2	223	1.562e-20	674	Uncharacterized protein DR_2585
ACEPAI_7432	O26255	0.238	216	141	0	77	292	1	186	4.084e-16	535	Protein MTH_152
ACEPAI_7432	O26674	0.2	214	154	0	85	298	3	196	8.483e-15	467	Uncharacterized protein MTH_574
ACEPAI_7432	Q9KIT1	0.213	222	147	0	78	299	1	188	2.787e-14	451	Flavoredoxin
ACEPAI_7432	O28488	0.165	198	146	0	86	283	1	176	2.353e-10	346	Uncharacterized protein AF_1786
ACEPAI_7432	S4S3E3	0.164	216	146	0	77	292	9	184	6.749e-11	336	Flavin reductase (NADH)
ACEPAI_7432	P74373	0.163	189	136	0	63	251	418	580	5.601e-08	216	Putative diflavin flavoprotein A 3
ACEPAI_7433	G3Y419	0.095	41	35	0	102	141	1023	1063	3.241	36	6-methylsalicylic acid synthase
ACEPAI_7433	Q9USW0	0.116	73	58	0	62	134	71	137	1.26	32	Uncharacterized protein C21B10.02
ACEPAI_7433	C0SUW7	0.275	39	28	0	96	134	331	369	1.522	29	AT-rich interactive domain-containing protein 6
ACEPAI_7433	O74942	0.184	38	26	0	96	133	54	86	3.914	29	Peptidyl-prolyl cis-trans isomerase 9
ACEPAI_7433	Q6NWV3	0.146	41	33	0	101	141	340	379	4.728	29	Intraflagellar transport protein 122 homolog
ACEPAI_7433	G5EC44	0.075	40	34	0	102	141	230	267	1.958	28	Cell cycle checkpoint protein RAD1 homolog mrt-2
ACEPAI_7433	Q3UKU4	0.108	37	31	0	101	136	237	273	4.44	28	Protein FAM83F
ACEPAI_7433	P9WQE6	0.045	43	40	0	102	144	1073	1115	3.241	28	Phenolphthiocerol/phthiocerol polyketide synthase subunit A
ACEPAI_7433	O49647	0.098	48	41	0	97	144	216	261	5.711	27	Putative F-box protein At4g22660
ACEPAI_7433	A2RRP1	0.19	40	31	0	96	134	191	230	6.478	27	NBAS subunit of NRZ tethering complex
ACEPAI_7434	Q4P8D2	0.342	208	107	0	50	213	3	210	5.33e-12	273	Mitochondrial intermembrane space import and assembly protein 40
ACEPAI_7434	P0CM69	0.348	192	115	0	53	244	65	242	3.249e-11	253	Mitochondrial intermembrane space import and assembly protein 40
ACEPAI_7434	P36046	0.382	204	109	0	50	253	212	388	7.775e-11	236	Mitochondrial intermembrane space import and assembly protein 40
ACEPAI_7434	Q4IK03	0.391	178	100	0	88	253	76	253	1.867e-09	230	Mitochondrial intermembrane space import and assembly protein 40
ACEPAI_7434	Q6BSK8	0.293	240	143	0	51	253	1	240	1.445e-11	227	Mitochondrial intermembrane space import and assembly protein 40
ACEPAI_7434	P0C1D2	0.283	253	171	0	1	253	36	274	1.538e-11	223	Mitochondrial intermembrane space import and assembly protein 40
ACEPAI_7434	Q4WGL2	0.401	177	101	0	84	253	72	248	1.066e-09	221	Mitochondrial intermembrane space import and assembly protein 40
ACEPAI_7434	P87059	0.277	272	171	0	17	253	28	299	2.379e-11	217	Mitochondrial intermembrane space import and assembly protein 40
ACEPAI_7434	Q6FW26	0.309	253	144	0	1	253	195	404	3.68e-11	217	Mitochondrial intermembrane space import and assembly protein 40
ACEPAI_7434	Q757A5	0.328	208	134	0	6	213	48	248	2.243e-10	216	Mitochondrial intermembrane space import and assembly protein 40
ACEPAI_7435	Q5ZJ07	0.133	320	222	0	13	269	7	326	0.001771	85	Centrosomal protein CCDC61
ACEPAI_7435	Q6CXR1	0.11	262	218	0	8	269	176	421	0.002971	50	UPF0508 protein KLLA0A06237g
ACEPAI_7435	Q6CQ86	0.096	358	229	0	10	263	69	426	0.01052	46	Histone chaperone RTT106
ACEPAI_7435	Q6W2J0	0.109	250	190	0	20	269	73	286	0.0469	39	Protein POOR HOMOLOGOUS SYNAPSIS 1
ACEPAI_7435	A5E4Y7	0.091	252	187	0	18	269	266	472	0.09902	39	Histone chaperone RTT106
ACEPAI_7435	Q8BVL3	0.123	187	156	0	24	210	271	449	0.1177	37	Sorting nexin-17
ACEPAI_7435	D3ZL52	0.137	255	194	0	3	257	9	234	0.2951	35	Sesquipedalian-1
ACEPAI_7435	Q9D1J1	0.1	258	219	0	12	269	5	248	0.1481	35	Adaptin ear-binding coat-associated protein 2
ACEPAI_7435	Q45GQ7	0.09	237	186	0	33	269	62	266	0.3311	34	Protein POOR HOMOLOGOUS SYNAPSIS 1
ACEPAI_7435	P49796	0.11	257	182	0	13	269	573	777	0.1974	34	Regulator of G-protein signaling 3
ACEPAI_7436	Q0R4L2	0.363	601	378	0	1	601	6	599	1.07e-71	2475	Pyranose dehydrogenase 3
ACEPAI_7436	V5NDL4	0.352	601	384	0	1	601	2	594	1.534e-70	2454	Pyranose dehydrogenase
ACEPAI_7436	Q3L1D1	0.356	601	378	0	1	601	6	593	4.724e-70	2421	Pyranose dehydrogenase
ACEPAI_7436	P0DO29	0.371	600	376	0	1	600	1	598	4.22e-69	2419	Dehydrogenase eriK
ACEPAI_7436	Q3L245	0.351	600	388	0	1	600	2	600	2.189e-70	2413	Pyranose dehydrogenase 1
ACEPAI_7436	V5NC32	0.365	598	373	0	4	601	12	599	7.584e-70	2403	Pyranose dehydrogenase
ACEPAI_7436	Q3L243	0.348	600	389	0	1	600	1	598	6.813e-68	2328	Pyranose dehydrogenase 2
ACEPAI_7436	Q47944	0.306	567	366	0	33	599	2	529	7.597e-59	2029	L-sorbose 1-dehydrogenase
ACEPAI_7436	A0A1U8QYA8	0.307	608	415	0	1	600	3	610	1.206e-60	1964	Oxidoreductase cicC
ACEPAI_7436	Q988C9	0.308	572	371	0	30	601	1	537	5.048e-58	1952	4-pyridoxate dehydrogenase
ACEPAI_7437	Q0R4L2	0.37	601	374	0	1	601	5	599	4.773e-75	2532	Pyranose dehydrogenase 3
ACEPAI_7437	P0DO29	0.371	591	370	0	11	600	8	598	3.345e-72	2489	Dehydrogenase eriK
ACEPAI_7437	Q3L1D1	0.37	601	370	0	1	601	5	593	1.559e-73	2484	Pyranose dehydrogenase
ACEPAI_7437	Q3L245	0.371	601	375	0	1	601	5	601	4.333e-73	2480	Pyranose dehydrogenase 1
ACEPAI_7437	V5NC32	0.369	601	374	0	1	601	6	599	3.842e-73	2464	Pyranose dehydrogenase
ACEPAI_7437	V5NDL4	0.352	601	384	0	1	601	1	594	8.242e-72	2435	Pyranose dehydrogenase
ACEPAI_7437	Q3L243	0.359	601	383	0	1	601	2	599	7.62e-71	2392	Pyranose dehydrogenase 2
ACEPAI_7437	Q47944	0.299	567	369	0	33	599	2	529	1.943e-62	2109	L-sorbose 1-dehydrogenase
ACEPAI_7437	A0A1U8QYA8	0.315	610	410	0	1	599	1	610	1.223e-63	2058	Oxidoreductase cicC
ACEPAI_7437	A1CFL2	0.302	624	415	0	2	596	1	624	7.291e-62	1966	Patulin synthase
ACEPAI_7438	Q9UTC2	0.293	109	76	0	2	110	10	117	5.523e-05	199	Uncharacterized protein C227.17c
ACEPAI_7438	Q04406	0.202	99	73	0	6	104	87	178	0.009465	122	Early meiotic induction protein 1
ACEPAI_7438	A2BD89	0.223	93	70	0	27	119	11	101	0.01058	114	Synaptic plasticity regulator PANTS
ACEPAI_7438	Q3U595	0.185	96	75	0	27	122	11	103	0.02315	105	Synaptic plasticity regulator PANTS
ACEPAI_7438	Q0P3X7	0.168	111	80	0	27	137	12	108	0.009465	105	Synaptic plasticity regulator PANTS
ACEPAI_7438	Q6P5X5	0.17	98	78	0	27	124	48	142	0.02896	100	Synaptic plasticity regulator PANTS
ACEPAI_7438	Q5RE30	0.198	98	75	0	27	124	11	105	0.0405	90	Synaptic plasticity regulator PANTS
ACEPAI_7438	Q3SZ70	0.176	113	76	0	27	139	11	103	0.1108	77	Synaptic plasticity regulator PANTS
ACEPAI_7438	P61259	0.15	120	85	0	27	146	12	112	1.371	33	Transcription factor SOX-14
ACEPAI_7438	B0ZTE1	0.133	120	88	0	27	146	12	113	3.355	28	Transcription factor Sox-21
ACEPAI_7439	Q9ESK9	0.108	215	190	0	42	255	1374	1588	3.193	24	RB1-inducible coiled-coil protein 1
ACEPAI_7440	Q55AP1	0.093	433	336	0	345	777	384	754	0.05702	58	Metabotropic glutamate receptor-like protein A
ACEPAI_7440	O69690	0.123	230	186	0	558	787	39	251	0.6904	55	Lipid uptake coordinator A
ACEPAI_7440	Q91V95	0.102	440	353	0	325	764	134	527	0.2467	46	Parathyroid hormone 2 receptor
ACEPAI_7440	Q5RCS0	0.113	833	664	0	38	787	6	838	0.01039	44	Autophagy-related protein 9A
ACEPAI_7440	Q9SJE9	0.082	544	449	0	221	764	3	492	0.05268	43	Aluminum-activated malate transporter 1
ACEPAI_7440	Q6UXD7	0.11	751	494	0	37	787	1	556	0.2371	41	Solute carrier family 49 member A3
ACEPAI_7440	Q6NUZ2	0.133	575	421	0	192	766	40	526	0.02909	40	Protein tweety homolog 2-like
ACEPAI_7440	Q9Y698	0.086	230	209	0	536	765	91	320	1.202	39	Voltage-dependent calcium channel gamma-2 subunit
ACEPAI_7440	Q9XZV1	0.111	377	282	0	390	766	129	446	1.11	38	Spore wall protein 1
ACEPAI_7440	Q6CLJ6	0.117	718	487	0	70	787	17	568	0.2371	38	GLC7-interacting protein 4
ACEPAI_7441	Q9Y5K5	0.351	328	202	0	1	312	1	328	3.456e-31	1092	Ubiquitin carboxyl-terminal hydrolase isozyme L5
ACEPAI_7441	Q9WUP7	0.357	328	200	0	1	312	1	328	3e-30	1058	Ubiquitin carboxyl-terminal hydrolase isozyme L5
ACEPAI_7441	Q9XSJ0	0.349	327	202	0	1	312	1	327	6.047e-30	1042	Ubiquitin carboxyl-terminal hydrolase isozyme L5
ACEPAI_7441	Q06AT3	0.346	327	202	0	3	312	2	328	1.15e-29	1040	Ubiquitin carboxyl-terminal hydrolase isozyme L5
ACEPAI_7441	Q09444	0.362	320	202	0	1	320	1	318	1.945e-29	1025	Ubiquitin carboxyl-terminal hydrolase ubh-4
ACEPAI_7441	Q54N38	0.321	341	210	0	1	310	1	341	1.023e-29	1025	Ubiquitin carboxyl-terminal hydrolase isozyme L5
ACEPAI_7441	O04482	0.359	327	192	0	8	308	3	329	6.796e-30	1008	Ubiquitin carboxyl-terminal hydrolase 2
ACEPAI_7441	Q9UUB6	0.37	300	185	0	8	307	3	297	2.396e-28	989	Ubiquitin carboxyl-terminal hydrolase 2
ACEPAI_7441	Q9FFF2	0.324	330	197	0	8	300	3	332	4.445e-27	881	Ubiquitin carboxyl-terminal hydrolase
ACEPAI_7441	B4QHH0	0.293	363	211	0	1	299	37	399	4.638e-24	789	Ubiquitin carboxyl-terminal hydrolase calypso
ACEPAI_7442	P81370	0.16	225	113	0	1	135	1	225	0.000569	133	Thaumatin-like protein
ACEPAI_7442	P83958	0.16	225	113	0	1	135	1	225	0.0007331	129	Thaumatin-like protein
ACEPAI_7442	P07052	0.15	223	114	0	1	135	4	226	0.009245	99	Pathogenesis-related protein R minor form
ACEPAI_7442	P50701	0.152	225	112	0	2	134	1	225	0.006734	99	Osmotin-like protein OSML13
ACEPAI_7442	D4AYB4	0.18	164	109	0	1	134	1	164	0.001006	98	Antigenic thaumatin-like protein ARB_01183
ACEPAI_7442	O80327	0.184	244	109	0	2	135	1	244	0.007175	98	Thaumatin-like protein 1
ACEPAI_7442	Q8H995	0.123	228	118	0	1	135	6	233	0.02245	93	Pathogenesis-related thaumatin-like protein 3.2
ACEPAI_7442	P81295	0.127	220	117	0	1	135	6	225	0.005569	88	Pathogenesis-related 5 protein Jun a 3.0101
ACEPAI_7442	Q8H996	0.102	228	120	0	1	135	5	232	0.01742	83	Pathogenesis-related thaumatin-like protein 3.1
ACEPAI_7442	Q5DWG0	0.112	214	109	0	12	135	14	227	0.07022	63	Pathogenesis-related thaumatin-like protein 3.6
ACEPAI_7443	P50698	0.237	169	122	0	2	162	1	169	3.434e-09	291	Thaumatin-like pathogenesis-related protein 4
ACEPAI_7443	P50697	0.239	169	122	0	2	162	1	169	2.212e-08	262	Thaumatin-like pathogenesis-related protein 3
ACEPAI_7443	P50696	0.244	169	121	0	2	162	1	169	2.933e-08	260	Thaumatin-like pathogenesis-related protein 2
ACEPAI_7443	P50695	0.25	169	120	0	2	162	1	169	2.772e-08	259	Thaumatin-like pathogenesis-related protein 1
ACEPAI_7443	P31110	0.239	177	123	0	1	162	1	177	2.34e-08	243	Thaumatin-like protein
ACEPAI_7443	P14170	0.19	225	130	0	1	161	1	225	1.507e-07	232	Osmotin
ACEPAI_7443	P27357	0.265	173	116	0	4	162	1	173	4.874e-08	230	Thaumatin-like protein PWIR2
ACEPAI_7443	P50701	0.178	225	131	0	2	161	1	225	2.804e-07	225	Osmotin-like protein OSML13
ACEPAI_7443	P83958	0.186	225	131	0	1	162	1	225	5.841e-07	224	Thaumatin-like protein
ACEPAI_7443	P32937	0.272	173	115	0	4	162	1	173	7.656e-08	222	Pathogenesis-related protein 1A/1B
ACEPAI_7444	Q56115	0.398	456	265	0	40	495	3	443	8.637e-51	1970	Aminopeptidase C
ACEPAI_7444	P70645	0.379	460	281	0	36	495	1	454	1.986e-50	1942	Bleomycin hydrolase
ACEPAI_7444	Q13867	0.399	456	270	0	40	495	5	454	2.219e-50	1941	Bleomycin hydrolase
ACEPAI_7444	Q8R016	0.383	460	280	0	36	495	1	454	3.658e-50	1923	Bleomycin hydrolase
ACEPAI_7444	Q48543	0.376	457	276	0	39	495	3	446	8.658e-49	1866	Aminopeptidase C
ACEPAI_7444	P87362	0.372	456	282	0	40	495	5	454	7.33e-49	1864	Bleomycin hydrolase
ACEPAI_7444	Q10744	0.37	457	279	0	39	495	3	446	4.578e-48	1852	Aminopeptidase C
ACEPAI_7444	C7GPC1	0.405	458	268	0	38	495	31	482	3.188e-49	1850	Cysteine proteinase 1, mitochondrial
ACEPAI_7444	A6ZRK4	0.405	458	268	0	38	495	31	482	2.853e-49	1850	Cysteine proteinase 1, mitochondrial
ACEPAI_7444	C8ZFZ7	0.405	458	268	0	38	495	31	482	3.765e-49	1846	Cysteine proteinase 1, mitochondrial

## Sheet: STable4
Supplementary Table 4. Top ten Foldseek results based on similarity for the genes of ancA BGC. Functions have been predicted using the PDB database.
query	target	qca	tac	alntmscore	qtmscore	ttmscore	u	t	lddt	lddtfull	prob	description
ACEPAI_7404	5v09	0.416	349	201	0	2	350	1	345	1.216e-35	1372	Crystal structure of human exonuclease 1 Exo1 (D225A) in complex with 5' recessed-end DNA (rVII)
ACEPAI_7404	3qeb	0.42	348	199	0	2	349	1	344	6.952e-35	1305	Crystal structure of human exonuclease 1 Exo1 (WT) in complex with DNA and Mn2+ (complex III)
ACEPAI_7404	3qe9	0.42	348	199	0	2	349	1	344	4.368e-33	1252	Crystal structure of human exonuclease 1 Exo1 (D173A) in complex with DNA (complex I)
ACEPAI_7404	7mxx	0.417	348	200	0	2	349	1	344	2.399e-33	1246	Crystal structure of human exonuclease 1 Exo1 (R92A) in complex with 5' flap DNA (uf4)
ACEPAI_7404	5k97	0.249	326	240	0	2	327	1	321	2.185e-19	606	Flap endonuclease 1 (FEN1) D233N with cleaved product fragment and Sm3+
ACEPAI_7404	3q8m	0.247	331	248	0	2	332	1	330	8.078e-19	591	Crystal Structure of Human Flap Endonuclease FEN1 (D181A) in complex with substrate 5'-flap DNA and K+
ACEPAI_7404	3q8k	0.248	331	247	0	2	332	1	330	6.152e-19	590	Crystal Structure of Human Flap Endonuclease FEN1 (WT) in complex with product 5'-flap DNA, SM3+, and K+
ACEPAI_7404	5um9	0.244	331	249	0	2	332	1	330	1.732e-18	571	Flap endonuclease 1 (FEN1) D86N with 5'-flap substrate DNA and Sm3+
ACEPAI_7404	5kse	0.241	331	250	0	2	332	1	330	2.943e-17	540	Flap endonuclease 1 (FEN1) R100A with 5'-flap substrate DNA and Sm3+
ACEPAI_7404	1rxw	0.245	269	194	0	9	277	3	260	8.978e-15	470	Crystal structure of A. fulgidus FEN-1 bound to DNA
ACEPAI_7405	4x00	0.255	278	200	0	7	284	2	271	1.035e-23	819	X-ray crystal structure of a putative aryl esterase from Burkholderia cenocepacia
ACEPAI_7405	7yii	0.239	276	205	0	7	282	2	272	1.287e-19	670	Carboxylesterase - RoCE
ACEPAI_7405	4rnc	0.248	276	204	0	7	282	3	274	1.533e-19	640	Crystal structure of an esterase RhEst1 from Rhodococcus sp. ECU1013
ACEPAI_7405	7yii	0.241	273	203	0	7	279	2	270	1.825e-19	636	Carboxylesterase - RoCE
ACEPAI_7405	1a88	0.213	272	212	0	8	278	1	272	1.436e-17	531	CHLOROPEROXIDASE L
ACEPAI_7405	4dgq	0.18	271	221	0	9	278	4	274	2.424e-17	531	Crystal structure of Non-heme chloroperoxidase from Burkholderia cenocepacia
ACEPAI_7405	1zoi	0.206	274	216	0	8	280	1	274	9.246e-17	517	Crystal Structure of a Stereoselective Esterase from Pseudomonas putida IFO12996
ACEPAI_7405	3ia2	0.18	273	219	0	6	278	1	268	5.167e-17	513	Pseudomonas fluorescens esterase complexed to the R-enantiomer of a sulfonate transition state analog
ACEPAI_7405	3hea	0.182	273	218	0	6	278	1	268	8.443e-16	486	The L29P/L124I mutation of Pseudomonas fluorescens esterase
ACEPAI_7405	1a8q	0.19	271	219	0	8	278	1	271	9.485e-16	482	BROMOPEROXIDASE A1
ACEPAI_7406	7b8b	0.199	380	289	0	35	414	5	366	1.654e-17	712	ADPG2 - ENDOPOLYGALACTURONASE FROM ARABIDOPSIS THALIANA
ACEPAI_7406	4c2l	0.243	382	277	0	34	415	2	368	7.641e-16	670	Crystal structure of endo-xylogalacturonan hydrolase from Aspergillus tubingensis
ACEPAI_7406	7b7a	0.213	376	276	0	36	411	3	354	4.845e-15	594	ENDO-POLYGALACTURONASE FROM ARABIDOPSIS THALIANA
ACEPAI_7406	6kve	0.219	380	261	0	34	413	2	336	6.22e-12	495	Crystal structure of a GH28 endo-polygalacturonase from Talaromyces leycettanus JCM 12802
ACEPAI_7406	6kvh	0.216	380	262	0	34	413	2	336	2.358e-12	486	The mutant crystal structure of endo-polygalacturonase (T284A) from Talaromyces leycettanus JCM 12802
ACEPAI_7406	7e56	0.213	380	263	0	34	413	2	336	1.566e-11	463	The mutant crystal structure of endo-polygalacturonase (T316C/G344C) from Talaromyces leycettanus JCM 12802
ACEPAI_7406	1rmg	0.165	363	270	0	34	396	20	343	2.164e-11	460	RHAMNOGALACTURONASE A FROM ASPERGILLUS ACULEATUS
ACEPAI_7406	2iq7	0.189	374	267	0	35	408	3	332	3.279e-11	450	Crystal structure of the polygalacturonase from Colletotrichum lupini and its implications for the interaction with polygalacturonase-inhibiting proteins
ACEPAI_7406	1ib4	0.188	381	274	0	33	413	2	339	5.939e-12	429	Crystal Structure of Polygalacturonase from Aspergillus Aculeatus at Ph4.5
ACEPAI_7406	1hg8	0.182	378	281	0	35	412	3	347	3.619e-10	397	Endopolygalacturonase from the phytopathogenic fungus Fusarium moniliforme
ACEPAI_7407	7y3y	0.213	456	331	0	4	459	14	434	3.278e-18	656	Crystal structure of BTG13 mutant (T299V)
ACEPAI_7407	7y3w	0.217	459	334	0	1	459	8	434	1.15e-17	647	Crystal structure of an questin oxidase (BTG13) from Cercospora sp. JNU001
ACEPAI_7407	7y3x	0.208	458	334	0	6	463	16	438	3.66e-17	604	Crystal structure of BTG13 mutant (H58F)
ACEPAI_7407	8su2	0.099	355	291	0	3	357	17	340	2.992	17	F96H epi-Isozizaene Synthase: complex with 3 Mg2+ and risedronate
ACEPAI_7407	5aym	0.109	383	323	0	7	389	30	392	3.14	16	Crystal structure of a bacterial homologue of iron transporter ferroportin in outward-facing state with soaked iron
ACEPAI_7407	6ad8	0.107	430	317	0	16	445	72	427	1.382	16	Crystal structure of the E148D mutant CLC-ec1 in 50 mM bromide
ACEPAI_7407	8b70	0.107	327	208	0	108	434	53	286	1.846	16	KimA from B. subtilis with nucleotide second-messenger c-di-AMP bound
ACEPAI_7407	5bvr	0.104	244	203	0	200	443	2	229	5.602	15	Actin binding domain of alpha-actinin from Schizosaccharomyces pombe
ACEPAI_7407	3p3l	0.106	318	228	0	16	333	117	372	2.134	15	Crystal Structure of the Cytochrome P450 monooxygenase AurH (wildtype) from Streptomyces Thioluteus
ACEPAI_7407	7t14	0.114	192	148	0	202	393	18	185	6.795	14	Hexameric SIVmac CA
ACEPAI_7408	2rnb	0.366	71	42	0	10	80	1	67	0.01483	99	Solution structure of human Cu(I)Cox17
ACEPAI_7408	2rnb	0.38	71	36	0	10	80	9	67	0.02154	96	Solution structure of human Cu(I)Cox17
ACEPAI_7408	2rn9	0.402	66	34	0	15	80	10	67	0.05146	77	Solution structure of human apoCox17
ACEPAI_7408	6rfs	0.205	34	25	0	39	72	14	46	8.453	44	Cryo-EM structure of a respiratory complex I mutant lacking NDUFS4
ACEPAI_7409	2veq	0.126	547	450	0	244	790	5	520	0.0004433	153	Insights into kinetochore-DNA interactions from the structure of Cep3p
ACEPAI_7409	6gyp	0.102	611	467	0	245	855	2	522	0.0003247	153	Cryo-EM structure of the CBF3-core-Ndc10-DBD complex of the budding yeast kinetochore
ACEPAI_7409	2quq	0.115	473	396	0	245	717	1	448	0.0009652	150	Crystal Structure of the Essential Inner Kinetochore Protein Cep3p
ACEPAI_7409	6gyu	0.137	597	494	0	194	790	7	579	0.0003004	149	Cryo-EM structure of the CBF3-msk complex of the budding yeast kinetochore
ACEPAI_7409	6gyp	0.12	451	368	0	275	725	43	461	0.001085	144	Cryo-EM structure of the CBF3-core-Ndc10-DBD complex of the budding yeast kinetochore
ACEPAI_7409	5tqb	0.1	424	297	0	297	720	5	335	0.2828	57	Crystal structure of assembly chaperone of ribosomal protein L4 (Acl4) in complex with ribosomal protein L4 (RpL4)
ACEPAI_7409	8e0m	0.131	134	112	0	589	722	33	162	1.903	54	Homotrimeric variant of tcTRP9, BGL15
ACEPAI_7409	8e12	0.121	148	120	0	571	718	24	161	3.833	48	Homotrimeric variant of tcTRP9, BGL14
ACEPAI_7409	8e0m	0.144	132	111	0	589	719	37	168	5.88	48	Homotrimeric variant of tcTRP9, BGL15
ACEPAI_7409	6xr1	0.1	605	457	0	248	852	1	509	0.3057	48	Computationally designed right-handed alpha/alpha single-chain toroid with 9 repeats
ACEPAI_7410	2b0c	0.261	185	132	0	61	239	2	186	5.618e-09	366	The crystal structure of the putative phosphatase from Escherichia coli
ACEPAI_7410	5akl	0.191	200	153	0	61	250	2	201	6.533e-08	352	ligand complex structure of soluble epoxide hydrolase
ACEPAI_7410	5aki	0.193	209	153	0	61	250	2	210	1.293e-08	352	ligand complex structure of soluble epoxide hydrolase
ACEPAI_7410	4dcc	0.234	202	146	0	59	250	1	202	4.949e-08	346	Crystal structure of had family enzyme bt-2542 from bacteroides thetaiotaomicron (target efi-501088)
ACEPAI_7410	4dfd	0.247	197	144	0	59	250	1	197	4.949e-08	344	Crystal structure of had family enzyme bt-2542 (target efi-501088) from bacteroides thetaiotaomicron, magnesium complex
ACEPAI_7410	5alj	0.191	199	153	0	61	250	2	200	9.91e-08	343	ligand complex structure of soluble epoxide hydrolase
ACEPAI_7410	5ai8	0.188	205	153	0	61	250	2	206	1.087e-07	342	ligand complex structure of soluble epoxide hydrolase
ACEPAI_7410	4f72	0.242	192	139	0	61	245	2	193	3.115e-08	339	Crystal structure of had family enzyme bt-2542 (target efi-501088) from Bacteroides thetaiotaomicron, asp12ala mutant, complex with magnesium and inorganic phosphate
ACEPAI_7410	4f72	0.236	198	141	0	61	245	2	199	2.588e-08	339	Crystal structure of had family enzyme bt-2542 (target efi-501088) from Bacteroides thetaiotaomicron, asp12ala mutant, complex with magnesium and inorganic phosphate
ACEPAI_7410	5akk	0.198	209	152	0	61	250	2	210	3.417e-08	336	ligand complex structure of soluble epoxide hydrolase
ACEPAI_7411	7emf	0.463	110	59	0	15	124	2	111	1.485e-07	332	Human Mediator (deletion of MED1-IDR) in a Tail-extended conformation
ACEPAI_7411	7nvr	0.511	90	44	0	20	109	2	91	4.878e-06	287	Human Mediator with RNA Polymerase II Pre-initiation complex
ACEPAI_7411	5n9j	0.439	91	50	0	19	109	9	99	1.014e-05	277	Core Mediator of transcriptional regulation
ACEPAI_7411	6w1s	0.532	92	43	0	18	109	2	93	2.777e-06	269	Atomic model of the mammalian Mediator complex
ACEPAI_7411	7lbm	0.444	117	63	0	18	134	2	115	1.994e-05	220	Structure of the human Mediator-bound transcription pre-initiation complex
ACEPAI_7411	3fbi	0.476	65	33	0	21	84	9	73	0.005892	152	Structure of the Mediator submodule Med7N/31
ACEPAI_7411	5oqm	0.476	65	33	0	21	84	6	70	0.01718	135	STRUCTURE OF YEAST TRANSCRIPTION PRE-INITIATION COMPLEX WITH TFIIH AND CORE MEDIATOR
ACEPAI_7411	7ui9	0.402	91	54	0	21	111	5	95	0.0423	112	Core Mediator-PICearly (Copy A)
ACEPAI_7411	8ceo	0.387	96	54	0	21	109	6	101	0.03017	102	Yeast RNA polymerase II transcription pre-initiation complex with core Mediator and the +1 nucleosome
ACEPAI_7411	6cae	0.146	86	68	0	7	92	4	84	3.83	35	Crystal structure of the Thermus thermophilus 70S ribosome in complex with NOSO-95179 antibiotic and bound to mRNA and A-, P- and E-site tRNAs at 2.6A resolution
ACEPAI_7412	1f8p	0.117	34	29	0	39	72	1	34	8.483	25	PORCINE NEUROPEPTIDE Y BOUND TO DPC MICELLES
ACEPAI_7413	8jat	0.37	248	128	0	9	256	1	204	3.991e-22	793	Crystal structure of the 3-ketodihydrosphingosine reductase TSC10 from Cryptococcus neoformans
ACEPAI_7413	3tjr	0.205	258	184	0	4	261	1	232	3.301e-17	543	Crystal structure of a Rv0851c ortholog short chain dehydrogenase from Mycobacterium paratuberculosis
ACEPAI_7413	2jah	0.197	247	190	0	9	255	1	238	1.453e-16	527	Biochemical and structural analysis of the Clavulanic acid dehydeogenase (CAD) from Streptomyces clavuligerus
ACEPAI_7413	2z1n	0.208	247	186	0	9	255	1	236	6.724e-17	524	Crystal structure of APE0912 from Aeropyrum pernix K1
ACEPAI_7413	8g93	0.162	262	200	0	2	263	24	263	8.033e-17	523	Crystal structures of 17-beta-hydroxysteroid dehydrogenase 13
ACEPAI_7413	8g93	0.162	262	196	0	2	263	18	252	1.08e-16	521	Crystal structures of 17-beta-hydroxysteroid dehydrogenase 13
ACEPAI_7413	4iuy	0.227	264	193	0	10	273	4	254	4.711e-17	520	Crystal structure of short-chain dehydrogenase/reductase (apo-form) from A. baumannii clinical strain WM99C
ACEPAI_7413	3dwf	0.219	258	188	0	12	269	9	250	3.301e-17	519	Crystal Structure of the Guinea Pig 11beta-Hydroxysteroid Dehydrogenase Type 1 Mutant F278E
ACEPAI_7413	8g89	0.149	268	210	0	2	269	24	271	1.216e-16	511	HSD17B13 in complex with cofactor and inhibitor
ACEPAI_7413	3hfg	0.203	259	192	0	11	269	11	252	4.711e-17	510	Crystal Structure of Human 11-beta-hydroxysteroid-dehydrogenase Bound to an Sulfonyl-piperazine Inhibitor
ACEPAI_7414	7pt6	0.207	456	269	0	85	540	2	341	2.019e-13	216	Structure of MCM2-7 DH complexed with Cdc7-Dbf4 in the presence of ATPgS, state III
ACEPAI_7414	3qbz	0.187	130	90	0	82	211	12	123	1.591e-06	214	Crystal structure of the Rad53-recognition domain of Saccharomyces cerevisiae Dbf4
ACEPAI_7414	7pt7	0.199	453	266	0	88	540	5	337	1.14e-11	182	Structure of MCM2-7 DH complexed with Cdc7-Dbf4 in the presence of ADP:BeF3, state I
ACEPAI_7414	7v3v	0.194	456	257	0	84	539	6	325	9.71e-11	173	Cryo-EM structure of MCM double hexamer bound with DDK in State I
ACEPAI_7414	5t2s	0.186	131	91	0	80	210	5	117	1.538e-05	172	Structure of the FHA1 domain of Rad53 bound simultaneously to the BRCT domain of Dbf4 and a phosphopeptide.
ACEPAI_7414	5t2f	0.189	129	89	0	80	208	5	115	1.122e-05	169	Structure of the FHA1 domain of Rad53 bound to the BRCT domain of Dbf4
ACEPAI_7414	5t2f	0.197	126	84	0	82	207	7	111	1.356e-05	168	Structure of the FHA1 domain of Rad53 bound to the BRCT domain of Dbf4
ACEPAI_7414	5t2f	0.194	128	85	0	82	209	7	113	1.444e-05	167	Structure of the FHA1 domain of Rad53 bound to the BRCT domain of Dbf4
ACEPAI_7414	5t2f	0.189	129	89	0	82	210	7	117	1.356e-05	167	Structure of the FHA1 domain of Rad53 bound to the BRCT domain of Dbf4
ACEPAI_7414	5t2s	0.193	126	86	0	82	207	7	114	1.858e-05	163	Structure of the FHA1 domain of Rad53 bound simultaneously to the BRCT domain of Dbf4 and a phosphopeptide.
ACEPAI_7415	8gyw	0.233	399	288	0	3	401	5	380	6.548e-16	701	Cryo-EM structure of human CEPT1 complexed with CDP-choline
ACEPAI_7415	8ero	0.223	382	277	0	13	394	3	359	1.331e-14	616	Structure of Xenopus cholinephosphotransferase1 in complex with CDP
ACEPAI_7415	6h59	0.151	216	157	0	33	248	3	188	0.4359	74	Crystal structure of Mycobacterium tuberculosis phosphatidylinositol phosphate synthase (PgsA1) with CDP-DAG bound
ACEPAI_7415	4q7c	0.143	216	159	0	33	248	144	329	0.4554	66	Structure of AF2299, a CDP-alcohol phosphotransferase
ACEPAI_7415	7drj	0.153	200	152	0	51	250	4	184	0.6181	60	Crystal structure of phosphatidylglycerol phosphate synthase in complex with phosphatidylglycerol phosphate
ACEPAI_7415	4q7c	0.15	233	176	0	16	248	133	340	0.8031	58	Structure of AF2299, a CDP-alcohol phosphotransferase
ACEPAI_7415	4mnd	0.156	236	165	0	16	251	209	405	0.3074	58	Crystal structure of Archaeoglobus fulgidus IPCT-DIPPS bifunctional membrane protein
ACEPAI_7415	4o6m	0.148	229	156	0	32	260	142	325	0.9563	47	Structure of AF2299, a CDP-alcohol phosphotransferase (CMP-bound)
ACEPAI_7415	5d92	0.126	203	151	0	50	252	163	336	4.603	44	Structure of a phosphatidylinositolphosphate (PIP) synthase from Renibacterium Salmoninarum
ACEPAI_7415	8jcu	0.11	245	194	0	82	326	536	754	0.2943	44	Cryo-EM structure of mGlu2-mGlu3 heterodimer in presence of LY341495 (dimerization mode I)
ACEPAI_7416	8e73	0.192	55	43	0	301	354	131	185	7.513	21	Vigna radiata supercomplex I+III2 (full bridge)
ACEPAI_7416	6z1p	0.094	105	79	0	15	119	40	127	5.908	18	Structure of the mitochondrial ribosome from Tetrahymena thermophila
ACEPAI_7416	1dfl	0.16	53	41	0	180	229	691	743	8.998	18	SCALLOP MYOSIN S1 COMPLEXED WITH MGADP:VANADATE-TRANSITION STATE
ACEPAI_7416	7slq	0.129	110	89	0	1	103	162	271	2.872	17	Cryo-EM structure of 7SK core RNP with circular RNA
ACEPAI_7416	6hd7	0.076	127	105	0	29	155	29	143	3.44	16	Cryo-EM structure of the ribosome-NatA complex
ACEPAI_7416	7qgg	0.103	77	57	0	29	92	37	113	7.513	16	Neuronal RNA granules are ribosome complexes stalled at the pre-translocation state
ACEPAI_7416	6c0f	0.077	151	115	0	4	154	37	162	4.374	15	Yeast nucleolar pre-60S ribosomal subunit (state 2)
ACEPAI_7416	7bt6	0.089	152	115	0	4	155	17	143	5.563	14	Cryo-EM structure of pre-60S ribosome from Saccharomyces cerevisiae rpl4delta63-87 strain at 3.12 Angstroms resolution(state R1)
ACEPAI_7416	5xy3	0.109	151	119	0	4	154	20	153	7.075	14	Large subunit of Trichomonas vaginalis ribosome
ACEPAI_7416	8esr	0.097	81	57	0	29	92	21	101	8.998	12	Ytm1 associated nascent 60S ribosome (-fkbp39) State 2
ACEPAI_7417	7lrl	0.199	548	348	0	36	583	1	436	2.411e-19	755	Co-complex CYP46A1 with 7742 (Soticlestat/TAK-935))
ACEPAI_7417	7ls3	0.197	546	344	0	36	581	1	429	5.873e-19	726	Co-complex CYP46A1 with 8114 (3f)
ACEPAI_7417	4enh	0.194	518	340	0	65	582	4	426	1.895e-18	720	Crystal Structure of Human Cytochrome P450 CYP46A1 with Fluvoxamine Bound
ACEPAI_7417	7n3m	0.196	548	351	0	36	583	1	437	1.726e-18	714	Co-complex CYP46A1 with 0431 (compound 17)
ACEPAI_7417	3mdt	0.195	517	338	0	65	581	4	424	1.235e-17	687	Voriconazole complex of Cytochrome P450 46A1
ACEPAI_7417	6l8h	0.193	516	354	0	66	581	26	465	3.326e-18	680	Crystal structure of CYP97C1
ACEPAI_7417	2q9g	0.2	518	334	0	65	582	4	422	5.799e-17	667	Crystal structure of human cytochrome P450 46A1
ACEPAI_7417	4k9w	0.178	550	375	0	32	581	2	458	1.883e-17	663	Complex of human CYP3A4 with a desoxyritonavir analog
ACEPAI_7417	5t6q	0.156	566	396	0	17	582	3	472	3.009e-17	663	Structure of cytochrome P450 4B1 (CYP4B1) complexed with octane: An n-Alkane and fatty acid omega-hydroxylase with a covalently bound heme
ACEPAI_7417	2q9f	0.198	519	344	0	65	583	4	433	5.28e-17	662	Crystal structure of human cytochrome P450 46A1 in complex with cholesterol-3-sulphate
ACEPAI_7418	3vvp	0.116	373	318	0	3	375	8	368	0.4614	31	Crystal structure of MATE in complex with Br-NRF
ACEPAI_7418	6f2w	0.106	398	328	0	11	378	26	423	0.1729	31	Bacterial asc transporter crystal structure in open to in conformation
ACEPAI_7418	4gbr	0.107	304	244	0	84	387	12	285	1.46	29	N-Terminal T4 Lysozyme Fusion Facilitates Crystallization of a G Protein Coupled Receptor
ACEPAI_7418	4lz9	0.125	375	299	0	29	371	17	391	0.622	28	Structure of MATE multidrug transporter DinF-BH in complex with R6G
ACEPAI_7418	8fho	0.091	470	363	0	2	401	24	493	0.5025	27	Cryo-EM structure of human NCC (class 1)
ACEPAI_7418	5avl	0.104	171	137	0	235	388	37	207	3.734	26	Crystal structure of LXRalpha in complex with tert-butyl benzoate analog, compound 32b
ACEPAI_7418	7piu	0.102	302	225	0	83	384	8	258	1.59	26	Cryo-EM structure of the agonist setmelanotide bound to the active melanocortin-4 receptor (MC4R) in complex with the heterotrimeric Gs protein at 2.6 A resolution.
ACEPAI_7418	3qs4	0.13	377	316	0	15	378	39	415	0.7378	26	Crystal structure of LeuT mutant F259V bound to sodium and L-tryptophan
ACEPAI_7418	7mxo	0.116	382	332	0	3	378	75	456	1.341	26	CryoEM structure of human NKCC1
ACEPAI_7418	8dwc	0.105	244	215	0	84	324	4	247	3.017	25	CryoEM structure of Gq-coupled MRGPRX1 with peptide agonist BAM8-22
ACEPAI_7419	3aqi	0.569	352	150	0	1	352	9	356	1.95e-43	1776	H240A variant of human ferrochelatase
ACEPAI_7419	2po5	0.564	352	151	0	1	352	9	356	8.519e-43	1751	Crystal structure of human ferrochelatase mutant with His 263 replaced by Cys
ACEPAI_7419	2po7	0.566	352	151	0	1	352	9	356	1.83e-42	1738	Crystal structure of human ferrochelatase mutant with His 341 replaced by Cys
ACEPAI_7419	4kmm	0.569	352	150	0	1	352	9	356	2.155e-42	1737	M76H variant of human ferrochelatase
ACEPAI_7419	2hrc	0.569	352	150	0	1	352	9	356	1.553e-42	1730	1.7 angstrom structure of human ferrochelatase variant R115L
ACEPAI_7419	4f4d	0.572	352	149	0	1	352	9	356	2.991e-42	1720	F337R variant of human ferrochelatase
ACEPAI_7419	2pnj	0.569	352	148	0	1	352	9	353	6.785e-42	1713	Crystal structure of human ferrochelatase mutant with Phe 337 replaced by Ala
ACEPAI_7419	2qd1	0.571	351	148	0	1	351	9	355	1.109e-41	1696	2.2 Angstrom Structure of the human ferrochelatase variant E343K with substrate bound
ACEPAI_7419	4klc	0.572	352	149	0	1	352	9	356	1.626e-41	1688	E343D/F110A Double mutant of human ferrochelatase
ACEPAI_7419	2pnj	0.569	352	148	0	1	352	9	352	3.894e-41	1674	Crystal structure of human ferrochelatase mutant with Phe 337 replaced by Ala
ACEPAI_7420	7utf	0.335	334	196	0	13	346	3	298	1.425e-29	1023	Structure-Function characterization of an aldo-keto reductase involved in detoxification of the mycotoxin, deoxynivalenol
ACEPAI_7420	7utf	0.338	334	195	0	13	346	4	298	4.016e-29	1010	Structure-Function characterization of an aldo-keto reductase involved in detoxification of the mycotoxin, deoxynivalenol
ACEPAI_7420	7utf	0.335	334	196	0	13	346	4	298	1.131e-28	993	Structure-Function characterization of an aldo-keto reductase involved in detoxification of the mycotoxin, deoxynivalenol
ACEPAI_7420	7utf	0.335	334	198	0	13	346	3	301	7.563e-29	990	Structure-Function characterization of an aldo-keto reductase involved in detoxification of the mycotoxin, deoxynivalenol
ACEPAI_7420	4xk2	0.315	336	204	0	13	348	2	300	1.197e-27	941	Crystal structure of aldo-keto reductase from Polaromonas sp. JS666
ACEPAI_7420	4xk2	0.304	336	207	0	13	348	2	299	1.691e-27	923	Crystal structure of aldo-keto reductase from Polaromonas sp. JS666
ACEPAI_7420	4xk2	0.303	336	202	0	13	348	2	292	4.009e-27	921	Crystal structure of aldo-keto reductase from Polaromonas sp. JS666
ACEPAI_7420	3eb4	0.28	333	232	0	15	347	5	327	2.676e-25	837	Voltage-dependent K+ channel beta subunit (I211R) in complex with cortisone
ACEPAI_7420	7wf3	0.285	333	230	0	15	347	6	328	1.006e-25	835	Composite map of human Kv1.3 channel in apo state with beta subunits
ACEPAI_7420	5t79	0.263	332	228	0	9	340	3	312	1.065e-24	833	X-Ray Crystal Structure of a Novel Aldo-keto Reductases for the Biocatalytic Conversion of 3-hydroxybutanal to 1,3-butanediol
ACEPAI_7421	4a4p	0.201	196	148	0	1252	1447	1	186	1.746e-07	309	crystal structure of the Sec7 domain from human cytohesin1
ACEPAI_7421	4jxh	0.229	193	140	0	1256	1448	12	194	5.844e-08	297	Complexe of ARNO Sec7 domain with the protein-protein interaction inhibitor N-(4-hydroxy-2,6-dimethylphenyl)benzenesulfonamide at pH 8.5
ACEPAI_7421	1r8s	0.21	192	143	0	1256	1447	5	186	1.233e-07	293	ARF1[DELTA1-17]-GDP IN COMPLEX WITH A SEC7 DOMAIN CARRYING THE MUTATION OF THE CATALYTIC GLUTAMATE TO LYSINE
ACEPAI_7421	1s9d	0.214	202	150	0	1247	1448	1	192	1.661e-07	289	ARF1[DELTA 1-17]-GDP-MG IN COMPLEX WITH BREFELDIN A AND A SEC7 DOMAIN
ACEPAI_7421	4oiy	0.215	192	141	0	1251	1442	1	180	2.13e-07	282	Crystal structure of Sec7p catalytic domain
ACEPAI_7421	3ltl	0.213	193	145	0	1253	1445	1	185	4.275e-07	274	Crystal structure of human BIG1 Sec7 domain
ACEPAI_7421	4oiy	0.215	192	143	0	1251	1442	6	188	3.018e-07	274	Crystal structure of Sec7p catalytic domain
ACEPAI_7421	1re0	0.211	193	142	0	1253	1445	11	191	1.1e-06	251	Structure of ARF1-GDP bound to Sec7 domain complexed with Brefeldin A
ACEPAI_7421	5nlv	0.159	367	289	0	1235	1601	1	345	1.888e-09	237	Brag2 Sec7-PH (390-763)
ACEPAI_7421	1ku1	0.185	196	155	0	1254	1444	14	209	1.901e-06	236	Crystal Structure of the Sec7 Domain of Yeast GEA2
ACEPAI_7422	6n1f	0.23	101	72	0	165	265	102	196	2.355e-06	187	Crystal structure of Oxidoreductase, 2OG-Fe(II) oxygenase family, from Burkholderia pseudomallei
ACEPAI_7422	4j25	0.15	236	155	0	33	268	2	184	7.969e-07	173	Crystal structure of a Pseudomonas putida prolyl-4-hydroxylase (P4H)
ACEPAI_7422	4iw3	0.165	232	161	0	36	267	3	196	1.916e-07	171	Crystal structure of a Pseudomonas putida prolyl-4-hydroxylase (P4H) in complex with elongation factor Tu (EF-Tu)
ACEPAI_7422	4j25	0.147	235	157	0	33	267	3	187	1.58e-06	162	Crystal structure of a Pseudomonas putida prolyl-4-hydroxylase (P4H)
ACEPAI_7422	4j25	0.147	236	155	0	33	268	2	184	2.224e-06	150	Crystal structure of a Pseudomonas putida prolyl-4-hydroxylase (P4H)
ACEPAI_7422	6n1f	0.162	186	137	0	80	265	40	204	4.506e-07	149	Crystal structure of Oxidoreductase, 2OG-Fe(II) oxygenase family, from Burkholderia pseudomallei
ACEPAI_7422	4j25	0.2	104	77	0	164	267	83	179	1.941e-05	141	Crystal structure of a Pseudomonas putida prolyl-4-hydroxylase (P4H)
ACEPAI_7422	6n1f	0.159	186	135	0	80	265	40	200	7.969e-07	140	Crystal structure of Oxidoreductase, 2OG-Fe(II) oxygenase family, from Burkholderia pseudomallei
ACEPAI_7422	4j25	0.149	232	157	0	36	267	2	186	2.794e-06	136	Crystal structure of a Pseudomonas putida prolyl-4-hydroxylase (P4H)
ACEPAI_7422	6t8m	0.147	241	168	0	25	265	5	202	2.639e-06	135	Prolyl Hydroxylase (PHD) involved in hypoxia sensing by Dictyostelium discoideum
ACEPAI_7423	3bfj	0.249	381	282	0	8	384	2	382	6.36e-23	948	Crystal structure analysis of 1,3-propanediol oxidoreductase
ACEPAI_7423	6scg	0.236	396	289	0	6	384	2	397	6.853e-24	948	Structure of AdhE form 1
ACEPAI_7423	3hl0	0.238	379	262	0	6	384	1	345	8.862e-23	921	Crystal structure of Maleylacetate reductase from Agrobacterium tumefaciens
ACEPAI_7423	6sci	0.239	395	288	0	6	384	1	395	7.332e-23	915	Structure of AdhE form 1
ACEPAI_7423	6scg	0.239	398	288	0	6	384	2	399	1.358e-22	903	Structure of AdhE form 1
ACEPAI_7423	3ox4	0.232	381	290	0	6	384	2	382	4.235e-22	896	Structures of iron-dependent alcohol dehydrogenase 2 from Zymomonas mobilis ZM4 complexed with NAD cofactor
ACEPAI_7423	6sci	0.237	397	288	0	6	384	1	397	2.398e-22	893	Structure of AdhE form 1
ACEPAI_7423	3w5s	0.25	379	258	0	6	384	1	345	8.061e-23	890	Crystal Structure of Maleylacetate Reductase from Rhizobium sp. strain MTP-10005
ACEPAI_7423	7qlq	0.243	383	288	0	6	386	1	383	5.902e-22	882	CRYSTAL STRUCTURE OF E.coli ALCOHOL DEHYDROGENASE - FucO MUTANT N151G, L259V COMPLEXED WITH FE, NAD, AND DIMETHOXYPHENYL ACETAMIDE
ACEPAI_7423	3iv7	0.219	380	270	0	6	385	2	348	4.657e-22	878	Crystal structure of Iron-containing alcohol dehydrogenase (NP_602249.1) from Corynebacterium glutamicum ATCC 13032 KITASATO at 2.07 A resolution
ACEPAI_7424	2ahm	0.163	98	75	0	6	103	10	100	2.836	34	Crystal structure of SARS-CoV super complex of non-structural proteins: the hexadecamer
ACEPAI_7424	7ywr	0.151	79	58	0	6	84	11	79	6.553	31	NMR structure of the N-terminal domain of Nsp8 from SARS-CoV-2
ACEPAI_7424	7ywr	0.151	79	58	0	6	84	11	79	7.328	29	NMR structure of the N-terminal domain of Nsp8 from SARS-CoV-2
ACEPAI_7424	7ywr	0.151	79	58	0	6	84	11	79	9.162	28	NMR structure of the N-terminal domain of Nsp8 from SARS-CoV-2
ACEPAI_7424	7uoe	0.149	107	89	0	6	111	6	112	4.192	28	SARS-CoV-2 replication-transcription complex bound to CTP, in a pre-catalytic state
ACEPAI_7424	7eiz	0.186	102	75	0	6	98	6	107	7.328	26	Coupling of N7-methyltransferase and 3'-5' exoribonuclease with SARS-CoV-2 polymerase reveals mechanisms for capping and proofreading
ACEPAI_7424	6ql5	0.121	107	86	0	252	358	11	109	8.664	25	Structure of fatty acid synthase complex with bound gamma subunit from Saccharomyces cerevisiae at 2.8 angstrom
ACEPAI_7424	6w1s	0.132	130	103	0	281	400	3	132	8.664	21	Atomic model of the mammalian Mediator complex
ACEPAI_7424	1owa	0.118	166	136	0	219	384	2	156	8.193	21	Solution Structural Studies on Human Erythrocyte Alpha Spectrin N Terminal Tetramerization Domain
ACEPAI_7424	7z1z	0.114	61	51	0	154	214	96	153	4.957	21	MVV strand transfer complex (STC) intasome in complex with LEDGF/p75 at 3.5 A resolution
ACEPAI_7425	3h90	0.164	325	231	0	157	481	5	281	5.589e-10	359	Structural basis for the autoregulation of the zinc transporter YiiP
ACEPAI_7425	8f6f	0.185	325	223	0	155	479	2	276	1.422e-09	285	Cryo-EM structure of a Zinc-loaded D51A mutant of the YiiP-Fab complex
ACEPAI_7425	8f6e	0.187	317	227	0	163	479	1	280	2.006e-09	283	Cryo-EM structure of a Zinc-loaded wild-type YiiP-Fab complex
ACEPAI_7425	6xpd	0.148	340	244	0	140	479	1	287	9.207e-09	275	Cryo-EM structure of human ZnT8 double mutant - D110N and D224N, determined in outward-facing conformation
ACEPAI_7425	7y5h	0.141	333	240	0	150	482	12	291	3.471e-08	257	Cryo-EM structure of a eukaryotic ZnT8 at a low pH
ACEPAI_7425	8f6j	0.188	315	225	0	166	480	4	281	3.305e-08	255	Cryo-EM structure of a Zinc-loaded D287A mutant of the YiiP-Fab complex
ACEPAI_7425	6xpe	0.154	297	217	0	184	480	7	264	2.479e-07	247	Cryo-EM structure of human ZnT8 WT, in the presence of zinc, determined in outward-facing conformation
ACEPAI_7425	8f6h	0.195	314	221	0	166	479	8	282	5.143e-08	243	Cryo-EM structure of a Zinc-loaded asymmetrical TMD D70A mutant of the YiiP-Fab complex
ACEPAI_7425	7y5g	0.13	333	245	0	150	482	10	292	2.995e-08	243	Cryo-EM structure of a eukaryotic ZnT8 in the presence of zinc
ACEPAI_7425	6xpf	0.158	299	223	0	184	482	7	272	1.758e-07	236	Cryo-EM structure of human ZnT8 WT, in the absence of zinc, determined in heterogeneous conformations- one subunit in an inward-facing and the other in an outward-facing conformation
ACEPAI_7426	3bpk	0.267	233	147	0	5	237	1	202	2.235e-13	357	Crystal structure of nitrilotriacetate monooxygenase component B from Bacillus cereus
ACEPAI_7426	3bpk	0.291	185	106	0	53	237	47	196	6.584e-12	347	Crystal structure of nitrilotriacetate monooxygenase component B from Bacillus cereus
ACEPAI_7426	1eje	0.215	186	113	0	53	238	48	192	8.555e-08	237	CRYSTAL STRUCTURE OF AN FMN-BINDING PROTEIN
ACEPAI_7426	4z85	0.21	216	145	0	27	242	9	192	1.625e-08	225	Crystal structur of Pseudomonas fluorescens 2-nitrobenzoate 2-nitroreductase NbaA
ACEPAI_7426	3fge	0.204	214	147	0	27	240	13	198	7.565e-08	218	Crystal structure of putative flavin reductase with split barrel domain (YP_750721.1) from SHEWANELLA FRIGIDIMARINA NCIMB 400 at 1.74 A resolution
ACEPAI_7426	2d5m	0.211	183	110	0	55	237	37	177	4.503e-07	207	Flavoredoxin of Desulfovibrio vulgaris (Miyazaki F)
ACEPAI_7426	3bnk	0.157	190	124	0	55	244	37	184	1.362e-06	191	X-ray crystal structure of Flavoredoxin from Methanosarcina acetivorans
ACEPAI_7426	4hx6	0.203	133	82	0	53	185	42	145	2.095e-06	181	Streptomyces globisporus C-1027 NADH:FAD oxidoreductase SgcE6
ACEPAI_7426	3zoc	0.145	184	119	0	56	239	37	176	4.384e-06	171	Crystal structure of FMN-binding protein (NP_142786.1) from Pyrococcus horikoshii with bound p-hydroxybenzaldehyde
ACEPAI_7426	3e4v	0.163	196	116	0	56	251	39	177	3.428e-06	168	Crystal structure of NADH:FMN oxidoreductase like protein in complex with FMN (YP_544701.1) from METHYLOBACILLUS FLAGELLATUS KT at 1.40 A resolution
ACEPAI_7427	3hc2	0.344	371	237	0	125	495	9	370	3.431e-42	1450	Crystal Structure of chicken sulfite oxidase mutant Tyr 322 Phe
ACEPAI_7427	3r18	0.344	371	237	0	125	495	10	371	3.239e-42	1445	Chicken sulfite oxidase double mutant with altered activity and substrate affinity
ACEPAI_7427	2a9a	0.35	371	235	0	125	495	8	369	4.076e-42	1444	Crystal structure of recombinant chicken sulfite oxidase with the bound product, sulfate, at the active site
ACEPAI_7427	2a9d	0.352	371	232	0	125	495	9	367	8.606e-42	1438	Crystal structure of recombinant chicken sulfite oxidase with Arg at residue 161
ACEPAI_7427	3hbp	0.344	371	237	0	125	495	10	371	5.755e-42	1438	The crystal structure of C185S mutant of recombinant sulfite oxidase with bound substrate, sulfite, at the active site
ACEPAI_7427	2a9d	0.354	360	226	0	136	495	7	357	1.924e-41	1424	Crystal structure of recombinant chicken sulfite oxidase with Arg at residue 161
ACEPAI_7427	3r19	0.344	371	237	0	125	495	9	370	2.286e-41	1422	Chicken sulfite oxidase triple mutant with altered activity and substrate affinity
ACEPAI_7427	1sox	0.351	369	233	0	127	495	102	461	1.023e-41	1422	SULFITE OXIDASE FROM CHICKEN LIVER
ACEPAI_7427	1sox	0.351	369	233	0	127	495	97	456	1.363e-41	1421	SULFITE OXIDASE FROM CHICKEN LIVER
ACEPAI_7427	3hbq	0.344	371	237	0	125	495	10	371	5.415e-41	1404	Structure of recombinant Chicken Liver Sulfite Oxidase mutant Cys 185 Ala
ACEPAI_7428	4p9t	0.135	203	166	0	16	208	27	229	0.1601	55	Structure of the free form of the N-terminal VH1 domain of monomeric alpha-catenin
ACEPAI_7428	5tgy	0.118	109	90	0	97	205	4	106	0.771	51	NMR structure of holo-PS1
ACEPAI_7428	5j1g	0.103	207	177	0	15	212	21	227	0.07512	49	Structure of the spectrin repeats 7 and 8 of the plakin domain of plectin
ACEPAI_7428	3l9f	0.148	54	45	0	155	208	115	168	4.967	48	The Crystal Structure of smu.1604c from Streptococcus mutans UA159
ACEPAI_7428	4e17	0.111	194	163	0	15	208	53	236	0.322	46	Alpha-E-catenin is an autoinhibited molecule that co-activates vinculin
ACEPAI_7428	4ehp	0.112	194	168	0	15	208	55	244	0.2866	45	Crystal Structure of human vinculin head domain (residues 1-252) in complex with alpha-catenin (residues 277-382)
ACEPAI_7428	5tgy	0.077	116	97	0	95	210	2	107	2.47	44	NMR structure of holo-PS1
ACEPAI_7428	7v6p	0.122	214	186	0	33	245	6	219	0.6474	43	Crystal structure of human sNASP TPR domain
ACEPAI_7428	7v1k	0.13	235	190	0	29	263	2	220	0.4307	41	Apo structure of sNASP core
ACEPAI_7428	7v1l	0.125	217	180	0	29	245	2	208	0.6108	41	Structure of sNASP core in complex with H3 alpha3 helix peptide
ACEPAI_7429	6scg	0.237	259	194	0	50	304	140	398	6.944e-13	533	Structure of AdhE form 1
ACEPAI_7429	3ox4	0.203	254	198	0	50	303	133	382	6.802e-12	506	Structures of iron-dependent alcohol dehydrogenase 2 from Zymomonas mobilis ZM4 complexed with NAD cofactor
ACEPAI_7429	3w5s	0.243	255	176	0	50	304	113	346	1.106e-12	496	Crystal Structure of Maleylacetate Reductase from Rhizobium sp. strain MTP-10005
ACEPAI_7429	3jzd	0.228	255	182	0	50	304	113	349	4.076e-12	494	Crystal structure of Putative alcohol dehedrogenase (YP_298327.1) from RALSTONIA EUTROPHA JMP134 at 2.10 A resolution
ACEPAI_7429	3hl0	0.232	255	179	0	50	304	113	346	4.91e-12	491	Crystal structure of Maleylacetate reductase from Agrobacterium tumefaciens
ACEPAI_7429	6sci	0.229	287	217	0	22	304	110	396	2.442e-12	483	Structure of AdhE form 1
ACEPAI_7429	6scg	0.236	284	213	0	25	304	117	400	2.558e-12	475	Structure of AdhE form 1
ACEPAI_7429	3bfj	0.211	267	207	0	37	303	120	382	1.985e-11	471	Crystal structure analysis of 1,3-propanediol oxidoreductase
ACEPAI_7429	3iv7	0.204	254	186	0	50	303	113	347	1.306e-11	469	Crystal structure of Iron-containing alcohol dehydrogenase (NP_602249.1) from Corynebacterium glutamicum ATCC 13032 KITASATO at 2.07 A resolution
ACEPAI_7429	2bl4	0.234	254	189	0	50	303	135	382	2.506e-11	466	Lactaldehyde:1,2-propanediol oxidoreductase of Escherichia coli
ACEPAI_7430	7jrq	0.129	115	93	0	20	127	9	123	0.2882	77	Crystallographically Characterized De Novo Designed Mn-Diphenylporphyrin Binding Protein
ACEPAI_7430	6lw5	0.114	102	89	0	28	128	5	106	0.2566	76	Crystal structure of the human formyl peptide receptor 2 in complex with WKYMVm
ACEPAI_7430	5tgy	0.164	97	78	0	24	120	7	100	0.5157	75	NMR structure of holo-PS1
ACEPAI_7430	7su2	0.079	100	87	0	28	123	4	103	0.4086	71	Crystal structure of a Co-bound RIDC1 variant
ACEPAI_7430	5zk3	0.075	106	93	0	19	120	192	297	0.459	70	Crystal structure of rationally thermostabilized M2 muscarinic acetylcholine receptor bound with QNB
ACEPAI_7430	6rz8	0.136	113	96	0	14	126	185	296	0.3855	67	Crystal structure of the human cysteinyl leukotriene receptor 2 in complex with ONO-2080365
ACEPAI_7430	8hik	0.08	98	86	0	26	119	2	99	0.6508	66	The TPP-bound BRIL-SLC19A1/Fab/Nb ternary complex
ACEPAI_7430	6ko5	0.099	101	84	0	28	121	3	103	0.5466	64	Complex structure of Ghrelin receptor with Fab
ACEPAI_7430	7zl9	0.116	101	87	0	19	119	293	391	0.5793	63	Crystal structure of human GPCR Niacin receptor (HCA2)
ACEPAI_7430	6kux	0.082	108	95	0	14	117	180	287	0.8705	61	Crystal structures of the alpha2A adrenergic receptor in complex with an antagonist RSC.
ACEPAI_7431	3ox4	0.235	381	288	0	7	383	1	381	2.861e-22	967	Structures of iron-dependent alcohol dehydrogenase 2 from Zymomonas mobilis ZM4 complexed with NAD cofactor
ACEPAI_7431	3hl0	0.248	380	259	0	6	385	1	346	7.884e-23	955	Crystal structure of Maleylacetate reductase from Agrobacterium tumefaciens
ACEPAI_7431	6scg	0.261	391	273	0	15	385	8	398	3.948e-22	932	Structure of AdhE form 1
ACEPAI_7431	3w5s	0.251	378	257	0	6	383	1	344	9.052e-23	927	Crystal Structure of Maleylacetate Reductase from Rhizobium sp. strain MTP-10005
ACEPAI_7431	3bfj	0.238	380	287	0	6	383	2	381	2.168e-21	914	Crystal structure analysis of 1,3-propanediol oxidoreductase
ACEPAI_7431	3jzd	0.237	380	266	0	6	385	1	349	1.977e-21	905	Crystal structure of Putative alcohol dehedrogenase (YP_298327.1) from RALSTONIA EUTROPHA JMP134 at 2.10 A resolution
ACEPAI_7431	6sci	0.254	390	276	0	15	385	7	396	1.5e-21	890	Structure of AdhE form 1
ACEPAI_7431	2bl4	0.243	381	286	0	5	383	1	381	5.199e-21	887	Lactaldehyde:1,2-propanediol oxidoreductase of Escherichia coli
ACEPAI_7431	3iv7	0.201	379	274	0	5	383	3	346	7.521e-22	885	Crystal structure of Iron-containing alcohol dehydrogenase (NP_602249.1) from Corynebacterium glutamicum ATCC 13032 KITASATO at 2.07 A resolution
ACEPAI_7431	6sci	0.246	398	286	0	6	385	1	398	3.281e-21	876	Structure of AdhE form 1
ACEPAI_7432	3bpk	0.316	213	136	0	76	288	3	202	2.33e-22	794	Crystal structure of nitrilotriacetate monooxygenase component B from Bacillus cereus
ACEPAI_7432	3bpk	0.311	213	134	0	76	288	1	196	3.191e-21	756	Crystal structure of nitrilotriacetate monooxygenase component B from Bacillus cereus
ACEPAI_7432	4z85	0.27	216	139	0	78	293	1	192	1.461e-18	649	Crystal structur of Pseudomonas fluorescens 2-nitrobenzoate 2-nitroreductase NbaA
ACEPAI_7432	1eje	0.23	227	147	0	66	292	1	192	6.689e-16	510	CRYSTAL STRUCTURE OF AN FMN-BINDING PROTEIN
ACEPAI_7432	3fge	0.212	216	154	0	77	292	1	196	3.141e-15	493	Crystal structure of putative flavin reductase with split barrel domain (YP_750721.1) from SHEWANELLA FRIGIDIMARINA NCIMB 400 at 1.74 A resolution
ACEPAI_7432	2d5m	0.26	193	123	0	98	290	11	177	2.719e-13	435	Flavoredoxin of Desulfovibrio vulgaris (Miyazaki F)
ACEPAI_7432	3bnk	0.171	224	153	0	76	299	1	185	1.153e-11	369	X-ray crystal structure of Flavoredoxin from Methanosarcina acetivorans
ACEPAI_7432	3nfw	0.171	202	132	0	81	282	1	160	3.789e-11	338	Crystal structure of nitrilotriacetate monooxygenase component B (A0R521 homolog) from Mycobacterium thermoresistibile
ACEPAI_7432	8ct0	0.165	214	141	0	77	290	9	178	1.041e-10	336	Crystal structure of FAD reductase CtcQ from Kitasatospora aureofaciens in complex with FAD and NAD
ACEPAI_7432	3zoc	0.142	215	150	0	78	292	1	176	1.779e-10	331	Crystal structure of FMN-binding protein (NP_142786.1) from Pyrococcus horikoshii with bound p-hydroxybenzaldehyde
ACEPAI_7433	1hzv	0.146	39	30	0	97	135	156	191	1.018	38	DOMAIN SWING UPON HIS TO ALA MUTATION IN NITRITE REDUCTASE OF PSEUDOMONAS AERUGINOSA
ACEPAI_7433	1hzu	0.146	39	30	0	97	135	163	198	1.018	37	DOMAIN SWING UPON HIS TO ALA MUTATION IN NITRITE REDUCTASE OF PSEUDOMONAS AERUGINOSA
ACEPAI_7433	7vwk	0.157	37	30	0	102	137	82	118	1.794	34	The product template domain of AviM
ACEPAI_7433	4inn	0.142	35	27	0	102	136	92	124	1.485	32	Protein HP1028 from the human pathogen Helicobacter pylori belongs to the lipocalin family
ACEPAI_7433	6tsi	0.121	39	31	0	97	135	182	217	2.167	32	cd1 nitrite reductase NirS with bound dihydro-heme d1
ACEPAI_7433	7tzl	0.025	40	35	0	102	141	88	124	4.068	29	The DH dehydratase domain of AlnB
ACEPAI_7433	5bp2	0.162	41	31	0	102	142	90	127	0.6976	29	Dehydratase domain (DH) of a mycocerosic acid synthase-like (MAS-like) PKS, crystal form 1
ACEPAI_7433	8fs7	0.093	43	37	0	102	144	241	282	1.23	29	Structure of S. cerevisiae Rad24-RFC loading the 9-1-1 clamp onto a 10-nt gapped DNA in step 5 (closed 9-1-1 and stably bound chamber DNA)
ACEPAI_7433	7pqh	0.108	37	31	0	101	137	170	205	4.914	29	Cryo-EM structure of Saccharomyces cerevisiae TOROID (TORC1 Organized in Inhibited Domains).
ACEPAI_7433	5wbi	0.272	33	21	0	102	134	815	844	7.169	29	Crystal structure of the Arabidopsis thaliana Raptor
ACEPAI_7434	3a3c	0.739	69	18	0	140	208	382	450	7.645e-08	314	Crystal structure of TIM40/MIA40 fusing MBP, C296S and C298S mutant
ACEPAI_7434	2zxt	0.679	81	24	0	134	208	370	450	1.713e-08	302	Crystal structure of Tim40/MIA40, a disulfide relay system in mitochondria, solved as MBP fusion protein
ACEPAI_7434	2k3j	0.59	66	26	0	139	204	1	65	3.437e-05	189	The solution structure of human Mia40
ACEPAI_7434	2l0y	0.61	59	23	0	146	204	2	60	0.0002373	166	Complex hMia40-hCox17
ACEPAI_7434	7qsm	0.113	53	46	0	161	213	30	82	4.491	39	Bovine complex I in lipid nanodisc, Deactive-ligand (composite)
ACEPAI_7434	6zka	0.166	54	43	0	161	213	30	83	5.087	36	Membrane domain of open complex I during turnover
ACEPAI_7434	7o4l	0.134	126	86	0	89	214	390	489	9.488	20	Yeast TFIIH in the expanded state within the pre-initiation complex
ACEPAI_7434	8glv	0.148	145	115	0	71	215	63	198	3.725	17	96-nm repeat unit of doublet microtubules from Chlamydomonas reinhardtii flagella
ACEPAI_7434	8ebw	0.124	147	108	0	90	213	149	295	6.133	16	Initial DNA-lesion (AP) binding by XPC and TFIIH complex2
ACEPAI_7434	6ve7	0.101	172	136	0	35	206	27	178	9.488	14	The inner junction complex of Chlamydomonas reinhardtii doublet microtubule
ACEPAI_7435	8bhy	0.144	138	115	0	13	150	1	135	0.001781	115	DNA-PK Ku80 mediated dimer bound to PAXX and XLF
ACEPAI_7435	8p26	0.138	141	118	0	7	147	4	141	0.002116	113	Crystal structure of Arabidopsis thaliana PAXX
ACEPAI_7435	6hxv	0.133	153	111	0	13	141	10	162	0.0006703	112	Crystal structure of the head and coiled-coil domains of zebrafish CCDC61 (F129E/D130A)
ACEPAI_7435	8bhy	0.121	136	104	0	15	150	3	121	0.002374	111	DNA-PK Ku80 mediated dimer bound to PAXX and XLF
ACEPAI_7435	6hxy	0.115	142	111	0	13	138	5	146	0.0009463	108	Crystal structure of the head and coiled-coil domains of zebrafish CCDC61
ACEPAI_7435	3q4f	0.108	137	119	0	14	147	5	141	0.005308	101	Crystal structure of xrcc4/xlf-cernunnos complex
ACEPAI_7435	6hxv	0.131	154	110	0	13	140	6	159	0.001499	101	Crystal structure of the head and coiled-coil domains of zebrafish CCDC61 (F129E/D130A)
ACEPAI_7435	4xa4	0.108	137	119	0	14	147	5	141	0.006307	99	Crystal Structure of the coiled-coil surrounding Skip 3 of MYH7
ACEPAI_7435	6hxt	0.138	124	96	0	13	124	4	127	0.001587	97	Crystal structure of the head domain of human CCDC61
ACEPAI_7435	6abo	0.111	137	118	0	14	147	5	141	0.01058	95	human XRCC4 and IFFO1 complex
ACEPAI_7436	5oc1	0.447	565	311	0	36	600	2	564	1.869e-80	2958	Crystal structure of aryl-alcohol oxidase from Pleurotus eryngii in complex with p-anisic acid
ACEPAI_7436	3fim	0.444	565	312	0	36	600	2	564	2.115e-79	2911	Crystal structure of aryl-alcohol-oxidase from Pleurotus eryingii
ACEPAI_7436	4h7u	0.36	581	368	0	21	601	1	576	2.261e-67	2325	Crystal structure of pyranose dehydrogenase from Agaricus meleagris, wildtype
ACEPAI_7436	6yrz	0.278	569	401	0	32	600	4	559	3.922e-53	1746	Crystal structure of FAP et pH 8.5 after illumination at 150K
ACEPAI_7436	2jbv	0.267	579	387	0	22	600	1	529	5.625e-52	1745	Crystal structure of choline oxidase reveals insights into the catalytic mechanism
ACEPAI_7436	6yrx	0.278	568	401	0	32	599	4	559	4.414e-53	1739	Low-dose crystal structure of FAP at room temperature
ACEPAI_7436	7av4	0.276	568	404	0	32	599	4	562	9.581e-52	1715	Dark state structure of the C432S mutant of Fatty Acid Photodecarboxylase (FAP)
ACEPAI_7436	6yru	0.275	568	405	0	33	600	5	563	2.057e-52	1711	Crystal structure of FAP in the dark at 100K
ACEPAI_7436	3ljp	0.267	579	387	0	22	600	1	529	1.214e-51	1710	Crystal structure of choline oxidase V464A mutant
ACEPAI_7436	6ys1	0.275	568	402	0	32	599	4	558	1.827e-52	1709	Crystal structure of FAP R451K mutant in the dark at 100K
ACEPAI_7437	5oc1	0.451	565	309	0	36	600	2	564	2.477e-84	3054	Crystal structure of aryl-alcohol oxidase from Pleurotus eryngii in complex with p-anisic acid
ACEPAI_7437	3fim	0.447	565	311	0	36	600	2	564	4.102e-82	2969	Crystal structure of aryl-alcohol-oxidase from Pleurotus eryingii
ACEPAI_7437	4h7u	0.378	581	358	0	21	601	1	576	8.779e-71	2416	Crystal structure of pyranose dehydrogenase from Agaricus meleagris, wildtype
ACEPAI_7437	2jbv	0.268	579	386	0	22	600	1	529	5.95e-53	1748	Crystal structure of choline oxidase reveals insights into the catalytic mechanism
ACEPAI_7437	6ys1	0.284	568	397	0	32	599	4	558	2.892e-53	1726	Crystal structure of FAP R451K mutant in the dark at 100K
ACEPAI_7437	7av4	0.284	568	400	0	32	599	4	562	5.276e-53	1709	Dark state structure of the C432S mutant of Fatty Acid Photodecarboxylase (FAP)
ACEPAI_7437	6yrz	0.276	569	402	0	32	600	4	559	9.23e-54	1705	Crystal structure of FAP et pH 8.5 after illumination at 150K
ACEPAI_7437	3ljp	0.269	579	386	0	22	600	1	529	8.379e-52	1702	Crystal structure of choline oxidase V464A mutant
ACEPAI_7437	6yrx	0.283	568	398	0	32	599	4	559	3.464e-53	1699	Low-dose crystal structure of FAP at room temperature
ACEPAI_7437	6yru	0.276	568	404	0	33	600	5	563	1.788e-53	1697	Crystal structure of FAP in the dark at 100K
ACEPAI_7438	6qc3	0.071	95	87	0	29	123	14	108	2.26	32	Ovine respiratory supercomplex I+III2 open class 1
ACEPAI_7438	7w20	0.076	88	77	0	29	112	15	102	3.342	26	Active state CI from Rotenone-NADH dataset, Subclass 3
ACEPAI_7438	6rd4	0.134	159	124	0	2	145	368	526	0.9768	26	CryoEM structure of Polytomella F-ATP synthase, Full dimer, composite map
ACEPAI_7438	7zdh	0.078	88	77	0	29	112	14	101	4.943	25	Complex I from Ovis aries at pH7.4, Closed state
ACEPAI_7438	7zd6	0.098	88	75	0	29	112	14	101	4.42	24	Complex I from Ovis aries, at pH7.4, Open state
ACEPAI_7438	7xp9	0.136	92	63	0	15	106	3	76	7.31	23	Phytophthora infesfans RxLR effector AVRvnt1
ACEPAI_7438	7qsm	0.087	88	76	0	29	112	16	103	5.227	22	Bovine complex I in lipid nanodisc, Deactive-ligand (composite)
ACEPAI_7438	6y0g	0.123	120	97	0	27	146	11	122	4.42	22	Structure of human ribosome in classical-PRE state
ACEPAI_7438	5frg	0.165	102	71	0	8	109	19	104	5.845	21	The NMR Structure of the Cdc42-interacting region of TOCA1
ACEPAI_7438	7qep	0.104	134	106	0	12	145	3	121	4.42	21	Cryo-EM structure of the ribosome from Encephalitozoon cuniculi
ACEPAI_7439	4qrk	0.08	311	191	0	168	478	2	210	4.571e-07	140	Crystal structure of a putative cell adhesion protein (CLOSPO_03726) from Clostridium sporogenes ATCC 15579 at 1.95 A resolution
ACEPAI_7439	3lyc	0.113	311	203	0	169	479	3	232	0.000389	103	Crystal structure of Putative pectinase (YP_001304412.1) from Parabacteroides distasonis ATCC 8503 at 2.30 A resolution
ACEPAI_7439	3lyc	0.12	315	207	0	165	479	3	238	0.001651	96	Crystal structure of Putative pectinase (YP_001304412.1) from Parabacteroides distasonis ATCC 8503 at 2.30 A resolution
ACEPAI_7439	3ljy	0.103	312	208	0	166	477	5	237	0.0009717	92	Crystal structure of putative adhesin (YP_001304413.1) from Parabacteroides distasonis ATCC 8503 at 2.41 A resolution
ACEPAI_7439	3jx8	0.092	315	218	0	165	479	7	247	0.003241	68	Crystal structure of Putative lipid binding protein (YP_001304415.1) from Parabacteroides distasonis ATCC 8503 at 2.16 A resolution
ACEPAI_7439	4ygu	0.104	254	151	0	169	422	2	171	0.01191	65	Crystal structure of a putative adhesin (BACEGG_01763) from Bacteroides eggerthii DSM 20697 at 2.20 A resolution
ACEPAI_7439	7muc	0.118	315	229	0	165	479	6	266	0.0008013	64	Legionella pneumophila Dot/Icm T4SS C1 Reconstruction
ACEPAI_7439	4ygu	0.102	254	146	0	169	422	2	165	0.008916	57	Crystal structure of a putative adhesin (BACEGG_01763) from Bacteroides eggerthii DSM 20697 at 2.20 A resolution
ACEPAI_7440	6w8p	0.12	533	368	0	75	607	7	425	0.03202	87	Structure of membrane protein with ions
ACEPAI_7440	6w8o	0.113	432	344	0	75	506	7	395	0.07354	80	Structure of an Apo membrane protein
ACEPAI_7440	5vre	0.076	218	166	0	75	292	6	186	5.501	54	Crystal structure of a lysosomal potassium-selective channel TMEM175 homolog from Chamaesiphon Minutus
ACEPAI_7440	7ewl	0.089	247	210	0	66	296	246	492	2.593	34	cryo-EM structure of apo GPR158
ACEPAI_7440	5lzr	0.115	601	523	0	76	667	81	681	0.7305	31	Crystal structure of Thermotoga maritima sodium pumping membrane integral pyrophosphatase in complex with tungstate and magnesium
ACEPAI_7440	6afs	0.107	609	530	0	75	668	124	732	0.4917	31	Proton pyrophosphatase - two phosphates-bound
ACEPAI_7440	6aft	0.104	610	533	0	75	670	125	734	0.5116	31	Proton pyrophosphatase - E301Q
ACEPAI_7440	6afy	0.099	610	536	0	75	670	125	734	0.5322	30	Proton pyrophosphatase-E225S mutant
ACEPAI_7440	7ewl	0.107	247	205	0	66	296	250	496	4.338	29	cryo-EM structure of apo GPR158
ACEPAI_7440	1y2m	0.121	610	477	0	68	611	51	660	0.5993	28	Crystal structure of phenylalanine ammonia-lyase from yeast Rhododporidium toruloides
ACEPAI_7441	4uel	0.358	299	190	0	8	304	3	301	1.557e-29	1042	UCH-L5 in complex with ubiquitin-propargyl bound to the RPN13 DEUBAD domain
ACEPAI_7441	4wlr	0.366	295	185	0	8	302	3	295	1.918e-28	991	Crystal Structure of mUCH37-hRPN13 CTD-hUb complex
ACEPAI_7441	4uf6	0.367	296	182	0	8	303	3	291	6.169e-28	938	UCH-L5 in complex with ubiquitin-propargyl bound to an activating fragment of INO80G
ACEPAI_7441	4uf6	0.369	295	179	0	8	302	3	286	1.106e-27	928	UCH-L5 in complex with ubiquitin-propargyl bound to an activating fragment of INO80G
ACEPAI_7441	4uf6	0.369	296	183	0	8	303	3	293	4.099e-28	926	UCH-L5 in complex with ubiquitin-propargyl bound to an activating fragment of INO80G
ACEPAI_7441	4uf6	0.368	298	184	0	8	305	3	294	6.933e-28	913	UCH-L5 in complex with ubiquitin-propargyl bound to an activating fragment of INO80G
ACEPAI_7441	4wlq	0.36	291	184	0	8	298	3	291	1.41e-25	884	Crystal structure of mUCH37-hRPN13 CTD complex
ACEPAI_7441	4uem	0.334	292	185	0	8	299	2	280	1.154e-24	834	UCH-L5 in complex with the RPN13 DEUBAD domain
ACEPAI_7441	4ig7	0.353	259	148	0	7	265	2	230	2.638e-22	788	Crystal structure of Trichinella spiralis UCH37 bound to Ubiquitin vinyl methyl ester
ACEPAI_7441	3ihr	0.352	282	177	0	8	289	2	275	2.705e-23	775	Crystal Structure of Uch37
ACEPAI_7442	4jru	0.171	122	63	0	59	135	80	201	0.0342	77	Structure of haze forming proteins in white wines: Vitis vinifera thaumatin-like proteins
ACEPAI_7442	4l2j	0.161	124	64	0	59	135	80	203	0.02491	75	Crystal Structure of Osmotin, an antifungal laticifer protein
ACEPAI_7442	3g7m	0.187	61	45	0	75	135	96	151	0.02195	73	Structure of the thaumatin-like xylanase inhibitor TLXI
ACEPAI_7442	4bct	0.179	122	62	0	59	135	80	201	0.05677	68	Crystal structure of kiwi-fruit allergen Act d 2
ACEPAI_7442	1du5	0.19	126	62	0	59	135	81	206	0.03882	66	THE CRYSTAL STRUCTURE OF ZEAMATIN.
ACEPAI_7442	4mbt	0.177	119	63	0	59	135	80	198	0.06048	58	Structure of haze forming proteins in white wines: Vitis vinifera thaumatin-like proteins
ACEPAI_7442	2ahn	0.146	134	65	0	59	135	89	222	1.531	36	High resolution structure of a cherry allergen Pru av 2
ACEPAI_7442	3zs3	0.136	134	66	0	59	135	89	222	1.189	27	High resolution structure of Mal d 2, the thaumatin like food allergen from apple
ACEPAI_7442	8dhw	0.085	78	70	0	58	135	186	263	6.173	19	Treponema lecithinolyticum beta-glucuronidase in complex with a UNC4917-glucuronide conjugate
ACEPAI_7442	6n0a	0.064	120	105	0	23	135	158	277	3.075	18	Structure of the major pilin protein (T-18.1) from Streptococcus pyogenes serotype MGAS8232
ACEPAI_7443	4jru	0.2	200	112	0	22	162	2	201	7.316e-07	198	Structure of haze forming proteins in white wines: Vitis vinifera thaumatin-like proteins
ACEPAI_7443	1aun	0.168	205	117	0	20	161	1	205	1.805e-06	191	PATHOGENESIS-RELATED PROTEIN 5D FROM NICOTIANA TABACUM
ACEPAI_7443	4l2j	0.193	202	113	0	22	162	2	203	1.805e-06	178	Crystal Structure of Osmotin, an antifungal laticifer protein
ACEPAI_7443	1pcv	0.187	204	114	0	22	162	2	205	3.174e-06	176	Crystal structure of osmotin, a plant antifungal protein
ACEPAI_7443	2i0w	0.171	203	115	0	22	161	2	204	6.611e-06	176	Crystal structure analysis of NP24-I, a thaumatin-like protein
ACEPAI_7443	4bct	0.186	200	114	0	22	162	2	201	1.163e-05	167	Crystal structure of kiwi-fruit allergen Act d 2
ACEPAI_7443	4mbt	0.184	197	114	0	22	162	2	198	1.099e-05	157	Structure of haze forming proteins in white wines: Vitis vinifera thaumatin-like proteins
ACEPAI_7443	5x9m	0.195	203	112	0	22	161	2	204	3.211e-05	151	Structure of hyper-sweet thaumatin (D21N)
ACEPAI_7443	2ahn	0.17	221	115	0	24	162	2	222	0.0003637	123	High resolution structure of a cherry allergen Pru av 2
ACEPAI_7443	3zs3	0.173	221	114	0	24	162	2	222	0.00054	117	High resolution structure of Mal d 2, the thaumatin like food allergen from apple
ACEPAI_7444	7v5l	0.403	456	268	0	40	495	3	452	6.332e-50	1934	Crystal structure of human bleomycin hydrolase
ACEPAI_7444	1gcb	0.406	457	267	0	39	495	2	452	7.907e-50	1885	GAL6, YEAST BLEOMYCIN HYDROLASE DNA-BINDING PROTEASE (THIOL)
ACEPAI_7444	1cb5	0.399	456	270	0	40	495	4	453	1.016e-48	1879	HUMAN BLEOMYCIN HYDROLASE.
ACEPAI_7444	7xf9	0.401	456	269	0	40	495	5	454	1.979e-48	1873	Crystal structure of human bleomycin hydrolase H372A mutant
ACEPAI_7444	4k7c	0.419	458	258	0	38	495	2	446	2.091e-48	1842	Crystal structure of pepw from lactobacillus rhamnosis hn001 (dr20) determined as the selenomet derivative
ACEPAI_7444	7v5s	0.397	456	271	0	40	495	4	453	5.681e-48	1838	Crystal structure of human bleomycin hydrolase C73A mutant
ACEPAI_7444	7v5t	0.402	460	271	0	36	495	1	454	1.631e-47	1833	Crystal structure of human bleomycin hydrolase C73S mutant
ACEPAI_7444	2cb5	0.397	458	272	0	38	495	2	453	2.688e-47	1826	HUMAN BLEOMYCIN HYDROLASE, C73S/DELE455 MUTANT
ACEPAI_7444	2e00	0.4	458	271	0	38	495	6	457	1.136e-48	1812	Crystal structure of N392L mutant of yeast bleomycin hydrolase
ACEPAI_7444	3gcb	0.401	456	269	0	40	495	9	458	1.585e-48	1802	GAL6 (YEAST BLEOMYCIN HYDROLASE) MUTANT C73A/DELTAK454
ACEPAI_7438	O80915	0.153	110	92	0	4	113	89	198	1.529	35	PRA1 family protein B4
ACEPAI_7438	Q70FG9	0.173	108	86	0	5	112	11	115	2.707	31	Sensor histidine kinase PmrB
ACEPAI_7439	Q17405	0.14	230	182	0	43	255	10	239	4.134	23	Aminopeptidase-like protein AC3.5
ACEPAI_7439	Q09257	0.117	260	205	0	6	265	21	253	5.498	18	Uncharacterized protein C30G12.4
ACEPAI_7439	Q7XE48	0.086	245	207	0	6	250	116	342	7.311	15	Soluble starch synthase 2-1, chloroplastic/amyloplastic
ACEPAI_7440	O33683	0.124	449	327	0	70	518	33	406	0.001048	175	Uncharacterized protein RA0937
ACEPAI_7440	A2QBE9	0.105	668	504	0	6	673	1	564	0.01958	60	Efflux pump aunC
ACEPAI_7440	Q28CV2	0.122	485	356	0	279	763	17	422	0.3659	44	Transmembrane protein 184C
ACEPAI_7440	A7KAU3	0.112	718	484	0	1	718	6	551	0.1619	43	Multidrug and toxin extrusion protein 2
ACEPAI_7440	Q8K0H1	0.107	716	478	0	16	731	1	536	0.2099	41	Multidrug and toxin extrusion protein 1
ACEPAI_7440	Q8K3J9	0.121	474	326	0	314	787	48	419	2.012	40	G-protein coupled receptor family C group 5 member C
ACEPAI_7440	Q99271	0.121	559	465	0	258	787	11	569	0.06177	40	Na(+)/H(+) antiporter
ACEPAI_7440	P34298	0.164	221	165	0	543	763	165	362	2.167	39	Dual oxidase maturation factor 1
ACEPAI_7440	Q9JIL6	0.115	423	289	0	341	763	18	344	4.222	38	G-protein coupled receptor family C group 5 member D
ACEPAI_7440	P42726	0.119	615	358	0	54	668	3	409	1.442	37	Trifolitoxin-processing protein TfxD
ACEPAI_7441	Q9WUP7	0.357	328	200	0	1	312	1	328	2.535e-28	977	Ubiquitin carboxyl-terminal hydrolase isozyme L5
ACEPAI_7441	Q9XSJ0	0.349	327	202	0	1	312	1	327	5.329e-28	969	Ubiquitin carboxyl-terminal hydrolase isozyme L5
ACEPAI_7441	Q06AT3	0.345	328	204	0	1	312	1	328	9.993e-28	961	Ubiquitin carboxyl-terminal hydrolase isozyme L5
ACEPAI_7441	Q09444	0.359	307	196	0	3	309	2	307	2.641e-27	957	Ubiquitin carboxyl-terminal hydrolase ubh-4
ACEPAI_7441	Q9Y5K5	0.354	328	201	0	1	312	1	328	6.698e-28	955	Ubiquitin carboxyl-terminal hydrolase isozyme L5
ACEPAI_7441	Q54N38	0.323	341	209	0	1	310	1	341	1.874e-27	937	Ubiquitin carboxyl-terminal hydrolase isozyme L5
ACEPAI_7441	O04482	0.36	326	191	0	7	306	2	327	9.438e-28	931	Ubiquitin carboxyl-terminal hydrolase 2
ACEPAI_7441	Q9UUB6	0.368	301	186	0	7	307	2	297	5.076e-25	878	Ubiquitin carboxyl-terminal hydrolase 2
ACEPAI_7441	Q9FFF2	0.329	330	196	0	7	299	2	331	1.363e-25	841	Ubiquitin carboxyl-terminal hydrolase
ACEPAI_7441	B4JW98	0.286	376	223	0	7	319	29	404	2.3e-22	739	Ubiquitin carboxyl-terminal hydrolase calypso
ACEPAI_7442	Q92752	0.138	60	49	0	76	135	1056	1113	2.549	28	Tenascin-R
ACEPAI_7442	A2A863	0.172	99	80	0	33	131	1497	1594	0.9445	28	Integrin beta-4
ACEPAI_7442	P15488	0.117	156	117	0	1	133	10	165	0.5403	27	CS3 fimbrial subunit A
ACEPAI_7442	Q64632	0.189	99	79	0	33	131	1484	1582	2.396	25	Integrin beta-4
ACEPAI_7442	P0C7U0	0.087	91	62	0	45	135	303	371	1.211	23	Protein ELFN1
ACEPAI_7442	Q9BWV1	0.122	105	86	0	33	131	443	547	3.071	23	Brother of CDO
ACEPAI_7442	Q8R4K8	0.104	93	70	0	42	134	1200	1278	2.549	23	Pappalysin-1
ACEPAI_7442	P16144	0.158	99	79	0	33	131	1504	1598	5.368	23	Integrin beta-4
ACEPAI_7442	A0A087WSX0	0.108	118	91	0	33	135	2	119	4.456	21	Immunoglobulin lambda variable 5-45
ACEPAI_7442	Q6AZB0	0.097	105	88	0	33	131	438	542	7.32	20	Brother of CDO
ACEPAI_7443	P50698	0.248	169	120	0	2	162	1	169	2.068e-07	227	Thaumatin-like pathogenesis-related protein 4
ACEPAI_7443	P31110	0.26	171	119	0	1	162	7	177	8.815e-07	204	Thaumatin-like protein
ACEPAI_7443	P50695	0.262	168	119	0	1	162	2	169	2.035e-06	192	Thaumatin-like pathogenesis-related protein 1
ACEPAI_7443	P50697	0.26	169	118	0	2	162	1	169	1.232e-06	191	Thaumatin-like pathogenesis-related protein 3
ACEPAI_7443	P28493	0.188	239	131	0	1	162	1	239	4.201e-06	189	Pathogenesis-related protein 5
ACEPAI_7443	P50696	0.271	169	117	0	1	162	1	169	3.006e-06	185	Thaumatin-like pathogenesis-related protein 2
ACEPAI_7443	P83958	0.193	223	130	0	1	162	3	225	1.433e-05	183	Thaumatin-like protein
ACEPAI_7443	P50701	0.186	225	129	0	2	161	1	225	6.94e-06	183	Osmotin-like protein OSML13
ACEPAI_7443	P14170	0.189	225	130	0	1	161	1	225	7.338e-06	181	Osmotin
ACEPAI_7443	P27357	0.251	173	121	0	1	162	1	173	6.563e-06	176	Thaumatin-like protein PWIR2
ACEPAI_7444	Q56115	0.401	457	264	0	39	495	2	443	7.787e-51	1894	Aminopeptidase C
ACEPAI_7444	P70645	0.384	459	278	0	37	495	2	454	1.29e-48	1807	Bleomycin hydrolase
ACEPAI_7444	Q04723	0.375	456	271	0	40	495	2	436	1.443e-48	1803	Aminopeptidase C
ACEPAI_7444	Q13867	0.401	454	268	0	40	493	5	452	1.29e-48	1800	Bleomycin hydrolase
ACEPAI_7444	Q8R016	0.383	457	278	0	37	493	2	452	2.53e-48	1796	Bleomycin hydrolase
ACEPAI_7444	Q48543	0.374	454	275	0	40	493	4	444	5.252e-49	1791	Aminopeptidase C
ACEPAI_7444	Q9CEG3	0.373	456	272	0	40	495	2	436	2.392e-48	1786	Aminopeptidase C
ACEPAI_7444	B3LP78	0.399	458	271	0	38	495	31	482	2.022e-49	1782	Cysteine proteinase 1, mitochondrial
ACEPAI_7444	C7GPC1	0.399	458	271	0	38	495	31	482	2.393e-49	1781	Cysteine proteinase 1, mitochondrial
ACEPAI_7444	Q10744	0.37	454	277	0	40	493	4	444	2.392e-48	1779	Aminopeptidase C

## Sheet: STable5
Supplementary Table 5. Top ten Foldseek results based on similarity for the genes of ancA BGC. Functions have been predicted using the UniProt database.
query	target	qca	tac	alntmscore	qtmscore	ttmscore	u	t	lddt	lddtfull	prob	description
ACEPAI_7404	A0A165RCY4	0.564	390	167	0	1	385	1	390	4.426e-51	2035	Exonuclease 1
ACEPAI_7404	M5GDD8	0.541	347	157	0	1	347	1	342	3.013e-47	2003	Exonuclease 1
ACEPAI_7404	A0A165DLU5	0.509	371	177	0	1	371	1	361	6.554e-48	1981	Exonuclease 1
ACEPAI_7404	A0A286UWD7	0.457	780	420	0	1	780	1	775	1.129e-62	1762	Exonuclease 1
ACEPAI_7404	A0A3N4HQH1	0.469	381	188	0	5	385	1	355	1.741e-43	1751	Exonuclease 1
ACEPAI_7404	A0A409VJU9	0.634	323	117	0	1	322	257	579	2.287e-43	1751	Exonuclease 1
ACEPAI_7404	A0A6A6F0C4	0.461	383	203	0	5	387	2	378	4e-44	1688	Exonuclease 1
ACEPAI_7404	A0A4Y7PMS0	0.44	765	421	0	1	752	1	765	2.769e-60	1685	Exonuclease 1
ACEPAI_7404	A0A5J5EYJ5	0.421	384	216	0	4	387	2	375	1.11e-42	1684	Exonuclease 1
ACEPAI_7404	A0A2R6S3W8	0.404	727	432	0	1	727	1	725	5.383e-57	1665	Exonuclease 1
ACEPAI_7405	A0A166EGX5	0.465	285	152	0	1	285	1	285	4.947e-38	1502	Alpha/beta-hydrolase
ACEPAI_7405	A0A4S4LIS7	0.425	289	165	0	1	288	52	340	4.155e-38	1489	AB hydrolase-1 domain-containing protein
ACEPAI_7405	A0A284RJB1	0.438	285	159	0	1	284	1	285	9.947e-38	1467	AB hydrolase-1 domain-containing protein
ACEPAI_7405	J7SBQ5	0.445	283	155	0	4	284	6	288	1.184e-37	1466	AB hydrolase-1 domain-containing protein
ACEPAI_7405	A0A409YNY1	0.423	286	164	0	1	285	1	286	1.41e-37	1461	AB hydrolase-1 domain-containing protein
ACEPAI_7405	A0A4S4L6F1	0.447	277	152	0	8	283	1	277	4.912e-36	1415	AB hydrolase-1 domain-containing protein
ACEPAI_7405	A0A165QFE6	0.373	289	179	0	1	287	1	289	3.464e-36	1411	Alpha/beta-hydrolase
ACEPAI_7405	A0A4Q2DXY4	0.384	285	174	0	1	284	5	289	4.372e-36	1390	AB hydrolase-1 domain-containing protein
ACEPAI_7405	A0A5M3N2H2	0.396	275	164	0	7	279	2	276	4.372e-36	1385	Alpha beta-hydrolase
ACEPAI_7405	A0A2H3CFF3	0.423	295	163	0	1	284	23	317	1.826e-36	1366	Alpha/beta-hydrolase
ACEPAI_7406	W4JTF9	0.617	386	147	0	29	414	9	394	7.758e-44	2206	Glycoside hydrolase family 28 protein
ACEPAI_7406	A0A4Y9YFD2	0.55	417	186	0	1	415	202	618	5.329e-45	2124	Pectate lyase superfamily protein domain-containing protein
ACEPAI_7406	A0A0B7F701	0.535	391	179	0	24	414	2	387	3.443e-41	2027	Uncharacterized protein
ACEPAI_7406	A0A0K6G164	0.546	383	173	0	32	414	5	387	5.758e-40	1996	Alpha-L-rhamnosidase rgxB
ACEPAI_7406	A0A067SWI4	0.604	339	133	0	77	415	2	339	4.055e-37	1850	Glycoside hydrolase family 28 protein
ACEPAI_7406	N1PDZ3	0.497	392	195	0	27	414	3	394	1.008e-38	1847	Glycoside hydrolase family 28 protein
ACEPAI_7406	A0A2I0RLZ9	0.447	437	228	0	1	413	1	437	2.003e-39	1835
ACEPAI_7406	X8IYB9	0.519	363	173	0	34	396	7	366	1.468e-37	1828	Polygalacturonase/glycoside hydrolase family protein
ACEPAI_7406	A0A1L9P5B1	0.439	411	224	0	14	413	1	411	4.22e-38	1815	Endo-polygalacturonase
ACEPAI_7406	A0A6A6FTE8	0.491	391	193	0	35	414	2	392	4.055e-37	1807	Glycoside hydrolase family 28 protein
ACEPAI_7407	A0A1X6MTZ1	0.502	488	229	0	2	461	9	496	1.496e-49	2301	Oxidoreductase AflY
ACEPAI_7407	A0A0C9VRU0	0.482	488	239	0	2	463	10	497	4.413e-44	1937	Unplaced genomic scaffold SPHSTscaffold_64, whole genome shotgun sequence
ACEPAI_7407	W4K5U5	0.435	496	260	0	2	463	12	507	1.569e-42	1935	Oxidoreductase AflY
ACEPAI_7407	A0A0D2Q5F6	0.447	471	255	0	2	463	7	477	1.495e-42	1907	Oxidoreductase AflY
ACEPAI_7407	A0A165JMU3	0.435	495	260	0	3	463	10	504	8.092e-42	1897	Oxidoreductase AflY
ACEPAI_7407	A0A4Q2DBA8	0.455	475	249	0	5	461	544	1018	6.357e-42	1887	Uncharacterized protein
ACEPAI_7407	A0A0C3NGI7	0.409	476	271	0	1	460	1	476	2.877e-40	1817	Oxidoreductase AflY
ACEPAI_7407	A0A165HLV9	0.418	478	267	0	1	460	1	478	2.877e-40	1808	Uncharacterized protein
ACEPAI_7407	A0A067NZ45	0.461	464	245	0	4	459	10	473	1.863e-40	1799	Oxidoreductase AflY
ACEPAI_7407	A0A5E3WLJ3	0.417	485	266	0	2	459	17	501	1.267e-40	1793	Oxidoreductase AflY
ACEPAI_7408	G4TJK8	0.562	80	34	0	1	80	1	79	2.236e-06	261	COX17-Cytochrome c oxidase copper chaperone
ACEPAI_7408	A0A165HVA7	0.615	65	25	0	16	80	7	71	5.338e-05	238	Cytochrome C oxidase copper chaperone
ACEPAI_7408	A0A0C9WVY4	0.636	55	20	0	26	80	2	56	0.0003047	235	Cytochrome c oxidase copper chaperone
ACEPAI_7408	A0A0C2XGG7	0.636	55	20	0	26	80	21	75	0.0002864	232	Cytochrome c oxidase copper chaperone
ACEPAI_7408	A0A5D3ATM4	0.527	72	33	0	10	80	12	83	3.245e-05	230	Cytochrome c oxidase copper chaperone
ACEPAI_7408	A0A165TVQ5	0.581	85	33	0	1	80	1	85	1.358e-05	222	Cytochrome C oxidase copper chaperone
ACEPAI_7408	A0A2G8SGW7	0.517	84	38	0	1	80	16	99	1.276e-05	221	Transporter
ACEPAI_7408	A0A427Y0F3	0.568	58	25	0	23	80	10	67	0.0005677	220	Cytochrome c oxidase copper chaperone
ACEPAI_7408	A0A165XNL8	0.505	83	39	0	1	80	1	83	2.099e-05	217	Cytochrome C oxidase copper chaperone
ACEPAI_7408	A0A0C2Z8W3	0.618	55	21	0	26	80	8	62	0.0007748	216	Uncharacterized protein
ACEPAI_7409	A0A4R0S2E4	0.228	834	571	0	3	836	1	741	1.548e-25	981	Zn(2)-C6 fungal-type domain-containing protein
ACEPAI_7409	A0A0D0B1U7	0.235	867	599	0	1	867	4	787	4.153e-27	979	Zn(2)-C6 fungal-type domain-containing protein
ACEPAI_7409	A0A0D0BPY4	0.225	835	572	0	1	835	4	742	4.633e-26	946	Zn(2)-C6 fungal-type domain-containing protein
ACEPAI_7409	A0A0D7BCV6	0.238	821	536	0	15	835	2	706	1.94e-24	942	Zn(2)-C6 fungal-type domain-containing protein
ACEPAI_7409	A0A0D2PPZ3	0.215	833	539	0	3	835	1	688	1.661e-24	938	Zn(2)-C6 fungal-type domain-containing protein
ACEPAI_7409	A0A0C3JAC3	0.25	895	569	0	15	909	2	760	1.134e-25	936	Zn(2)-C6 fungal-type domain-containing protein
ACEPAI_7409	A0A5C3QMJ6	0.215	888	600	0	1	888	13	777	2.774e-25	927	Zn(2)-C6 fungal-type domain-containing protein
ACEPAI_7409	A0A166W6D3	0.226	835	566	0	1	835	1	732	8.912e-25	922	Zn(2)-C6 fungal-type domain-containing protein
ACEPAI_7409	A0A550CH91	0.222	834	552	0	2	835	12	721	9.633e-25	921	Zn(2)-C6 fungal-type domain-containing protein
ACEPAI_7409	A0A369IZZ5	0.223	836	548	0	1	836	64	769	2.468e-25	920	Putative transcriptional regulatory protein C1F7.11c
ACEPAI_7410	A0A0H2R4G9	0.548	470	212	0	59	528	1	470	9.941e-54	2613	HAD-like protein
ACEPAI_7410	A0A550BXL0	0.55	469	209	0	57	525	3	467	1.196e-53	2541	HAD-like domain-containing protein
ACEPAI_7410	W4K4S1	0.549	473	212	0	57	527	2	474	1.815e-53	2490	HAD-like protein
ACEPAI_7410	A0A0C9XXP8	0.547	475	212	0	50	524	2	470	2.628e-53	2434	HAD-like protein
ACEPAI_7410	A0A409YIG9	0.508	475	233	0	57	531	2	476	1.284e-51	2417	HAD-like protein
ACEPAI_7410	A0A4Z0ABD3	0.522	477	227	0	58	533	2	478	1.018e-51	2410	HAD-like protein
ACEPAI_7410	A0A5C3MK32	0.536	474	216	0	60	526	6	479	4.226e-52	2404	Haloacid dehalogenase-like hydrolase-domain-containing protein
ACEPAI_7410	R7SLN7	0.478	470	244	0	59	527	1	470	5.391e-51	2386	HAD-like protein
ACEPAI_7410	B0D0M1	0.54	463	210	0	65	521	2	464	3.722e-51	2370	Predicted protein
ACEPAI_7410	A0A4Y9Z9B6	0.501	502	248	0	31	532	2	498	1.253e-53	2358	HAD-like protein
ACEPAI_7411	A0A2G8SK61	0.85	107	16	0	13	119	9	114	1.744e-12	572	Mediator of RNA polymerase II transcription subunit 31
ACEPAI_7411	A0A4S4LDL7	0.882	111	13	0	11	119	11	121	4.032e-13	569	Mediator of RNA polymerase II transcription subunit 31
ACEPAI_7411	A0A5C3QSE3	0.754	110	27	0	10	119	12	120	6.021e-12	555	Mediator of RNA polymerase II transcription subunit 31
ACEPAI_7411	A0A165MPT3	0.857	112	15	0	15	122	8	119	7.927e-13	552	Mediator of RNA polymerase II transcription subunit 31
ACEPAI_7411	A0A0H2R687	0.706	126	37	0	7	132	7	132	1.176e-12	545	Mediator of RNA polymerase II transcription subunit 31
ACEPAI_7411	A0A166CBT6	0.745	110	27	0	9	116	22	131	7.979e-12	545	Mediator of RNA polymerase II transcription subunit 31
ACEPAI_7411	A0A0C2YVK1	0.817	104	19	0	13	116	18	121	6.021e-12	544	Mediator of RNA polymerase II transcription subunit 31
ACEPAI_7411	A0A4R0RSD9	0.833	102	17	0	15	116	12	113	9.995e-12	531	Mediator of RNA polymerase II transcription subunit 31
ACEPAI_7411	K5XZD2	0.8	109	22	0	13	121	15	123	1.325e-11	516	Mediator of RNA polymerase II transcription subunit 31
ACEPAI_7411	A8N6E1	0.792	105	22	0	15	119	18	122	1.857e-11	516	Mediator of RNA polymerase II transcription subunit 31
ACEPAI_7412	A0A834IHK8	0.17	82	65	0	1	79	220	301	9.01	31	Uncharacterized protein
ACEPAI_7413	A0A286UPM9	0.672	287	94	0	2	288	1	287	4.254e-46	1708	Oxidoreductase
ACEPAI_7413	A0A369JSX7	0.498	319	157	0	5	323	26	338	1.055e-43	1663	3-dehydrosphinganine reductase
ACEPAI_7413	A0A0B7FS32	0.482	319	161	0	1	319	1	312	3.699e-42	1617	3-ketodihydrosphingosine reductase TSC10
ACEPAI_7413	A0A4Z0A6Y5	0.474	314	161	0	8	321	266	573	9.55e-42	1602	3-dehydrosphinganine reductase
ACEPAI_7413	A0A1X6MVK6	0.452	318	170	0	3	320	1	312	2.616e-41	1584	Oxidoreductase
ACEPAI_7413	A0A5C3LY16	0.473	318	164	0	2	319	1	313	7.606e-41	1571	3-dehydrosphinganine reductase
ACEPAI_7413	A0A1Y2J4P6	0.441	317	173	0	5	321	53	363	9.173e-40	1521	3-dehydrosphinganine reductase
ACEPAI_7413	A0A371DSR8	0.439	316	172	0	5	320	2	309	4.824e-39	1499	Oxidoreductase
ACEPAI_7413	A0A0K6FV46	0.487	289	144	0	1	289	1	282	2.124e-38	1449	Histidine biosynthesis trifunctional protein
ACEPAI_7413	A0A5C2T209	0.425	318	182	0	2	319	1	318	9.261e-39	1443
ACEPAI_7414	A0A4S4LDR7	0.626	620	231	0	1	618	34	653	1.168e-65	1182	DBF4-type domain-containing protein
ACEPAI_7414	A0A4Y7Q6W1	0.478	606	304	0	1	606	1	584	7.723e-52	805	DBF4-type domain-containing protein
ACEPAI_7414	A0A067PRY1	0.42	575	327	0	1	565	1	575	4.169e-45	772	DBF4-type domain-containing protein
ACEPAI_7414	A0A4S4MX14	0.394	618	363	0	1	618	1	600	1.47e-44	752	DBF4-type domain-containing protein
ACEPAI_7414	A0A5C3QXV0	0.388	612	354	0	1	612	3	582	2.146e-44	737	Dfp1/Him1, central region-domain-containing protein
ACEPAI_7414	A0A137QSG9	0.398	576	344	0	4	576	2	577	3.302e-40	637	Hsk1-interacting molecule 1
ACEPAI_7414	A0A067NLJ4	0.397	567	330	0	1	567	2	550	1.463e-42	623	DBF4-type domain-containing protein
ACEPAI_7414	A0A409Y9X6	0.371	532	316	0	26	557	1	503	8.17e-37	619	DBF4-type domain-containing protein
ACEPAI_7414	A0A0L6WYH6	0.391	578	347	0	1	578	1	570	1.205e-40	598	Hsk1-interacting molecule 1
ACEPAI_7414	A0A166FMT6	0.364	618	350	0	1	618	1	552	5.466e-40	590	DBF4-type domain-containing protein
ACEPAI_7415	A0A165EP16	0.452	400	217	0	8	407	3	399	1.323e-32	1651	Choline/ethanolaminephosphotransferase
ACEPAI_7415	A0A317SLY3	0.397	401	235	0	10	410	21	411	1.916e-30	1489	Choline/ethanolaminephosphotransferase
ACEPAI_7415	A0A7C8MPD8	0.43	390	219	0	12	401	48	433	3.531e-30	1475	Uncharacterized protein
ACEPAI_7415	A0A3M7NKG5	0.418	398	228	0	9	406	5	396	4.204e-30	1465	Uncharacterized protein
ACEPAI_7415	U4LN36	0.412	404	232	0	7	410	28	423	3.097e-30	1463	Similar to Choline/ethanolaminephosphotransferase 1 acc. no. P22140
ACEPAI_7415	A0A1V6T560	0.426	394	220	0	11	404	14	397	8.452e-30	1448	Uncharacterized protein
ACEPAI_7415	A0A0J9XBT9	0.397	399	233	0	12	410	14	400	5.286e-29	1443	Similar to Saccharomyces cerevisiae YNL130C CPT1 Cholinephosphotransferase
ACEPAI_7415	A0A0G4MQS8	0.414	388	224	0	14	401	475	858	2.629e-29	1442	Uncharacterized protein
ACEPAI_7415	F4S7B6	0.383	417	248	0	1	403	1	417	1.252e-29	1433	Uncharacterized protein
ACEPAI_7415	S2JDN9	0.392	394	237	0	14	407	6	395	6.294e-29	1424	Ethanolaminephosphotransferase
ACEPAI_7416	A0A7R9GAX3	0.121	411	321	0	1	411	283	648	0.2844	29	FHA domain-containing protein
ACEPAI_7416	R1BS87	0.137	219	186	0	196	412	95	313	2.195	26	HSF-type DNA-binding domain-containing protein
ACEPAI_7416	A0A7S0ETK9	0.109	384	264	0	29	412	2	298	0.2844	25	PH domain-containing protein
ACEPAI_7416	A0A7S1JPI4	0.157	221	185	0	193	413	94	313	4.004	24	Uncharacterized protein
ACEPAI_7416	A0A6J8AZW2	0.134	231	180	0	181	411	185	393	1.441	24	Uncharacterized protein
ACEPAI_7416	A0A6A4J1F3	0.163	224	180	0	196	411	115	338	3.148	23	Uncharacterized protein
ACEPAI_7416	A0A4X2LS70	0.127	382	265	0	32	413	262	565	1.203	23	Pleckstrin homology and RhoGEF domain containing G4
ACEPAI_7416	A0A6J8CNJ1	0.142	217	178	0	197	413	306	514	6.098	23	CAP-Gly domain-containing protein
ACEPAI_7416	A0A060T7K9	0.126	217	183	0	197	413	17	226	3.55	22	ARAD1D00286p
ACEPAI_7416	A0A448WMW3	0.144	169	140	0	250	413	147	315	9.862	22	NACHT domain-containing protein
ACEPAI_7417	A0A0H2QZY5	0.5	582	276	0	2	583	5	556	1.618e-55	2512	Cytochrome P450
ACEPAI_7417	A0A286UKY2	0.491	581	271	0	2	582	5	538	8.237e-53	2386	Cytochrome P450
ACEPAI_7417	A0A165Z6U6	0.441	583	284	0	1	583	1	509	1.622e-48	2223	Cytochrome P450
ACEPAI_7417	A0A166IWB3	0.391	583	312	0	1	583	1	514	3.254e-47	2184	Cytochrome P450
ACEPAI_7417	A0A4S4M313	0.452	571	278	0	13	583	252	760	3.454e-49	2172	Ribosome maturation protein SDO1/SBDS N-terminal domain-containing protein
ACEPAI_7417	G5EJW3	0.393	593	350	0	7	583	17	609	1.216e-47	2072	Cytochrome P450
ACEPAI_7417	A0A164QYP8	0.366	571	327	0	13	583	2	517	1.373e-44	2009	Cytochrome P450
ACEPAI_7417	D8PNZ9	0.388	577	307	0	7	583	6	508	5.834e-43	1961	Cytochrome P450
ACEPAI_7417	A0A165YUY1	0.346	574	331	0	9	582	10	516	1.636e-42	1940	Cytochrome P450
ACEPAI_7417	A0A0D7AAQ1	0.351	583	337	0	1	583	1	520	5.566e-43	1905	Cytochrome P450
ACEPAI_7418	A0A0H2R4C1	0.509	424	198	0	5	408	90	513	4.565e-33	1655	Uncharacterized protein
ACEPAI_7418	A0A4Y7PMR6	0.463	414	214	0	5	403	4	417	3.695e-32	1600	Uncharacterized protein
ACEPAI_7418	A0A286UKY7	0.613	346	133	0	52	396	70	415	9.122e-28	1388	Uncharacterized protein
ACEPAI_7418	A0A4S4MRF8	0.441	385	213	0	8	392	21	402	1.181e-26	1314	Uncharacterized protein
ACEPAI_7418	A0A4S4LAF8	0.33	394	257	0	3	386	6	399	2.569e-21	1002	Uncharacterized protein
ACEPAI_7418	A0A4Y7PQ15	0.211	385	268	0	6	390	33	373	3.235e-12	563	Uncharacterized protein
ACEPAI_7418	A0A067MC45	0.238	387	272	0	8	394	49	406	2.847e-12	541	Uncharacterized protein
ACEPAI_7418	A0A0S7E7K8	0.191	387	301	0	6	392	1	373	2.852e-11	511
ACEPAI_7418	D6RLK3	0.185	379	267	0	8	386	8	336	4.769e-10	471	Uncharacterized protein
ACEPAI_7418	B6QW58	0.176	386	294	0	6	391	4	361	7.002e-10	451	Uncharacterized protein
ACEPAI_7419	R7SR56	0.768	354	82	0	1	354	1	353	3.908e-57	2488	Ferrochelatase
ACEPAI_7419	A0A4Y9YFQ0	0.774	354	80	0	1	354	89	441	1.165e-56	2461	Ferrochelatase
ACEPAI_7419	A0A5C2TDV0	0.757	354	85	0	1	354	1	352	6.331e-56	2429
ACEPAI_7419	A0A0D7BRI8	0.734	350	92	0	4	353	1	346	5.23e-53	2270	Ferrochelatase
ACEPAI_7419	A0A284QMK8	0.737	354	91	0	1	354	49	395	6.506e-53	2262	Ferrochelatase
ACEPAI_7419	A0A0C3EMZ9	0.762	332	78	0	23	354	2	331	3.667e-50	2113	Ferrochelatase
ACEPAI_7419	A0A4Q2DNL4	0.755	323	78	0	1	323	1	321	1.144e-48	2065	GHMP kinase N-terminal domain-containing protein
ACEPAI_7419	G4TTZ3	0.638	377	127	0	2	354	47	423	4.016e-48	2061	Ferrochelatase
ACEPAI_7419	A0A1Q3E335	0.739	319	83	0	1	319	34	351	8.548e-47	1999	Ferrochelatase
ACEPAI_7419	G7E0F7	0.65	350	120	0	3	352	391	735	1.957e-47	1991	Ferrochelatase
ACEPAI_7420	A0A4S4LHC8	0.822	350	62	0	1	350	377	726	3.844e-61	2499	NADP-dependent oxidoreductase domain-containing protein
ACEPAI_7420	A0A4S4LBU4	0.764	350	81	0	1	350	1	345	4.306e-59	2368	NADP-dependent oxidoreductase domain-containing protein
ACEPAI_7420	A0A0D0CTE1	0.702	343	102	0	9	350	1	343	8.575e-57	2304	NADP-dependent oxidoreductase domain-containing protein
ACEPAI_7420	A0A0D0APD0	0.718	341	95	0	12	350	4	344	1.079e-55	2255	NADP-dependent oxidoreductase domain-containing protein
ACEPAI_7420	A0A167MR90	0.708	343	100	0	8	350	2	344	2.279e-55	2234	Aldo/keto reductase
ACEPAI_7420	A0A1J8PKH6	0.652	342	119	0	9	350	112	453	7.624e-54	2175	NADP-dependent oxidoreductase domain-containing protein
ACEPAI_7420	A0A3E2HPV6	0.645	333	118	0	11	342	19	351	2.404e-50	1982	Uncharacterized protein
ACEPAI_7420	A0A0D7AAL8	0.64	333	119	0	9	340	4	336	3.393e-49	1926	Aldo/keto reductase
ACEPAI_7420	A0A6G1HUK3	0.618	339	128	0	12	350	13	348	2.693e-48	1895	Aldo/keto reductase
ACEPAI_7420	A0A0D7ANK8	0.632	350	125	0	9	350	4	353	2.693e-48	1894	Aldo/keto reductase
ACEPAI_7421	A0A674G770	0.134	1086	939	0	29	1114	3	1087	0.02604	38	Uncharacterized protein
ACEPAI_7421	A0A507B919	0.145	1199	1011	0	19	1201	2	1200	0.2324	29	RanBD1 domain-containing protein
ACEPAI_7421	A0A553MKL9	0.138	1032	869	0	94	1102	248	1279	0.2567	29	SOGA 1/2-like coiled-coil domain-containing protein
ACEPAI_7421	H2KUM4	0.149	1198	1016	0	29	1226	4	1198	0.5152	28	RING finger protein 38
ACEPAI_7421	A0A6J8B9V4	0.117	1211	974	0	27	1237	10	1113	0.6607	25	Uncharacterized protein
ACEPAI_7421	A0A445AAQ1	0.149	1147	967	0	21	1157	65	1211	1.539	24	C2H2-type domain-containing protein
ACEPAI_7421	A0A0J7NLQ7	0.153	1177	968	0	1	1144	1	1177	2.531	22	Fibril-forming collagen alpha chain-like protein
ACEPAI_7421	Q99KW3	0.156	1262	1029	0	19	1238	239	1500	1.261	22	TRIO and F-actin-binding protein
ACEPAI_7421	A0A5E4Q7H9	0.125	1133	990	0	29	1160	3	1135	3.246	21	Protein slender lobes
ACEPAI_7421	A0A7R8Z9J2	0.12	1197	998	0	26	1222	3	1137	1.974	21	C2H2-type domain-containing protein
ACEPAI_7422	M2RBU1	0.367	446	272	0	6	451	1	431	7.386e-45	1447	Prolyl 4-hydroxylase alpha subunit Fe(2+) 2OG dioxygenase domain-containing protein
ACEPAI_7422	A0A1M2V3U6	0.355	459	295	0	1	459	1	458	3.14e-45	1422	Fe2OG dioxygenase domain-containing protein
ACEPAI_7422	A0A4Y9YJB8	0.355	431	275	0	26	456	1	428	7.924e-43	1381	Fe2OG dioxygenase domain-containing protein
ACEPAI_7422	A0A369J6Z2	0.348	429	263	0	29	457	4	408	2.341e-42	1373	Uncharacterized protein
ACEPAI_7422	A0A4Y7QJA9	0.34	433	278	0	25	457	1	422	1.155e-41	1373	Fe2OG dioxygenase domain-containing protein
ACEPAI_7422	F8Q0H6	0.351	430	278	0	30	459	2	430	2.839e-43	1372	Prolyl 4-hydroxylase alpha subunit Fe(2+) 2OG dioxygenase domain-containing protein
ACEPAI_7422	A0A4Y9YKR6	0.332	445	293	0	28	472	3	441	7.924e-43	1347	Fe2OG dioxygenase domain-containing protein
ACEPAI_7422	A0A5C2T5C5	0.329	443	292	0	22	457	7	449	7.07e-43	1343
ACEPAI_7422	A0A060S6W4	0.344	467	283	0	28	459	21	487	2.741e-44	1334	Fe2OG dioxygenase domain-containing protein
ACEPAI_7422	A0A067P9I2	0.349	475	301	0	1	475	4	466	3.567e-43	1324	Fe2OG dioxygenase domain-containing protein
ACEPAI_7423	A0A369JW11	0.559	381	165	0	6	386	2	376	3.925e-45	2216	Alcohol dehydrogenase 2
ACEPAI_7423	A0A5B1R5W2	0.546	386	172	0	1	386	64	442	7.269e-45	2170	Iron-containing alcohol dehydrogenase
ACEPAI_7423	A0A284R7Q3	0.501	385	192	0	1	385	3	387	3.617e-42	1996	Alcohol dehydrogenase iron-type/glycerol dehydrogenase GldA domain-containing protein
ACEPAI_7423	A0A4Q2DWG0	0.536	326	150	0	4	329	12	336	1.166e-37	1788	Alcohol dehydrogenase iron-type/glycerol dehydrogenase GldA domain-containing protein
ACEPAI_7423	A0A284QM98	0.507	384	178	0	3	386	4	366	1.739e-36	1650	Related to Lactaldehyde reductase
ACEPAI_7423	A0A0E9NJ10	0.39	383	232	0	6	386	4	386	6.557e-36	1630	Alcohol dehydrogenase iron-type/glycerol dehydrogenase GldA domain-containing protein
ACEPAI_7423	A0A4V3XJ97	0.464	390	206	0	1	386	6	395	8.48e-35	1595	Alcohol dehydrogenase iron-type/glycerol dehydrogenase GldA domain-containing protein
ACEPAI_7423	A0A814YPS6	0.446	363	195	0	22	384	3	355	3.049e-34	1578	Alcohol dehydrogenase iron-type/glycerol dehydrogenase GldA domain-containing protein
ACEPAI_7423	A0A177UP17	0.405	401	225	0	6	384	11	411	7.015e-35	1574
ACEPAI_7423	A0A814SLB3	0.386	384	229	0	1	384	11	384	2.087e-34	1573	Alcohol dehydrogenase iron-type/glycerol dehydrogenase GldA domain-containing protein
ACEPAI_7424	A0A7M5WS05	0.107	507	436	0	46	534	8	514	0.1807	35	Cnidarian restricted protein
ACEPAI_7424	A0A1I8IU49	0.098	584	455	0	1	505	38	621	0.2259	34	Rab-GAP TBC domain-containing protein
ACEPAI_7424	A0A0Q6MLN3	0.143	510	405	0	1	474	23	532	0.1222	32	Uncharacterized protein
ACEPAI_7424	A0A1D3CTS6	0.117	472	411	0	68	534	14	485	1.349	32	Uncharacterized protein
ACEPAI_7424	K1QP82	0.106	570	474	0	4	534	444	1013	0.07818	32	Kinesin-like protein KIF21A
ACEPAI_7424	A0A4P6XP90	0.116	474	316	0	62	535	3	361	0.4937	31	Uncharacterized protein
ACEPAI_7424	A0A7S3L7J0	0.113	388	335	0	79	457	271	658	0.2259	31	PH domain-containing protein
ACEPAI_7424	A0A350LZY1	0.128	375	302	0	85	459	17	363	1.349	30	DUF2802 domain-containing protein
ACEPAI_7424	A0A0V0R4X7	0.102	504	450	0	1	504	29	530	0.1911	30	Uncharacterized protein
ACEPAI_7424	A0A1M2V2N3	0.146	518	406	0	4	521	46	521	0.7299	30	Uncharacterized protein
ACEPAI_7425	A0A4Y9ZPI8	0.53	402	188	0	79	479	1	402	7.626e-33	1183	Cation efflux protein cytoplasmic domain-containing protein
ACEPAI_7425	A0A4Y7QG25	0.534	423	189	0	84	489	1	423	2.023e-33	1145	Cation efflux protein cytoplasmic domain-containing protein
ACEPAI_7425	A0A4V3XJ97	0.538	381	163	0	129	481	394	774	6.102e-30	1135	Alcohol dehydrogenase iron-type/glycerol dehydrogenase GldA domain-containing protein
ACEPAI_7425	A0A146I8S0	0.457	381	203	0	107	481	1	381	3.761e-29	1105
ACEPAI_7425	A0A0H2RTQ9	0.522	474	201	0	85	506	1	474	1.121e-33	1080	Cation efflux protein
ACEPAI_7425	B0D880	0.456	415	217	0	87	485	2	416	3.553e-30	1075	CDF-like metal transporter
ACEPAI_7425	A0A2H3JNK1	0.419	499	276	0	7	482	1	499	4.025e-33	1057	Cation efflux protein cytoplasmic domain-containing protein
ACEPAI_7425	A0A166F4H9	0.44	454	249	0	75	519	2	455	8.973e-31	1052	Cation efflux protein cytoplasmic domain-containing protein
ACEPAI_7425	A0A2G8SJX2	0.47	425	208	0	82	474	1	425	6.102e-30	1040	MFS general substrate transporter
ACEPAI_7425	A0A5C3L311	0.412	492	282	0	3	482	11	502	1.386e-31	1020	Cation efflux protein cytoplasmic domain-containing protein
ACEPAI_7426	A0A137QDP3	0.463	194	89	0	64	257	2	167	5.448e-19	637	Flavin reductase like domain-containing protein
ACEPAI_7426	A0A4Q1BWK2	0.411	210	110	0	51	260	1	187	3.331e-19	634	Flavin reductase like domain-containing protein
ACEPAI_7426	A0A0H2SF56	0.453	277	147	0	1	269	5	281	1.152e-23	616	Flavin reductase like domain-containing protein
ACEPAI_7426	A0A7S0DUQ4	0.396	183	96	0	57	239	2	161	1.043e-17	606	Flavin reductase like domain-containing protein
ACEPAI_7426	A0A1U7LSE6	0.296	263	180	0	1	256	21	283	2.769e-19	587	Flavin reductase like domain-containing protein
ACEPAI_7426	A0A137Q6T7	0.424	212	105	0	53	264	21	203	3.448e-18	580	Flavin reductase like domain-containing protein
ACEPAI_7426	A0A0C9YQU9	0.367	215	114	0	39	253	3	183	2.183e-17	577	Flavin reductase like domain-containing protein
ACEPAI_7426	A0A0C9U395	0.434	205	98	0	53	257	29	203	4.988e-18	573	Flavin reductase like domain-containing protein
ACEPAI_7426	A0A165PID6	0.434	255	140	0	1	249	4	258	1.313e-21	573	Flavin reductase like domain-containing protein
ACEPAI_7426	A0A550CYR6	0.447	201	94	0	64	264	2	172	3.448e-18	572	Flavin reductase like domain-containing protein
ACEPAI_7427	A0A5C2SH66	0.771	507	115	0	41	547	17	521	1.456e-96	3843	Sulfite oxidase mitochondrial
ACEPAI_7427	A0A6A4IFH0	0.732	510	135	0	38	547	4	507	1.346e-90	3535	Molybdopterin binding oxidoreductase
ACEPAI_7427	J3PFU1	0.626	501	186	0	47	547	20	518	1.474e-83	3264	Nitrate reductase 1
ACEPAI_7427	A0A4S8TEW8	0.631	503	185	0	47	547	3	505	8.269e-83	3230	Molybdopterin binding oxidoreductase
ACEPAI_7427	A0A559M4W5	0.605	510	200	0	41	547	53	562	2.189e-81	3131	Sulfite oxidase
ACEPAI_7427	A0A5N6X5H8	0.543	509	232	0	38	546	8	516	1.637e-80	3130	Oxidoreductase, molybdopterin-binding domain-containing protein
ACEPAI_7427	A0A814QVX9	0.673	466	152	0	82	547	1	466	3.069e-79	3020	Sulfite oxidase
ACEPAI_7427	A0A1Y2VIH5	0.57	503	216	0	45	547	79	581	2.167e-78	3018	Sulfite oxidase
ACEPAI_7427	A0A093Y8C2	0.548	505	228	0	38	542	428	932	6.457e-78	3005	TauD/TfdA-like domain-containing protein
ACEPAI_7427	A0A4Y9YZE5	0.7	514	151	0	39	543	10	523	6.935e-82	2996	F-box domain-containing protein
ACEPAI_7428	A0A7J7RBG3	0.162	392	295	0	62	414	47	438	0.008947	61	Transmembrane protein 266
ACEPAI_7428	K6E6U0	0.125	434	354	0	15	419	85	518	0.01197	54	DUF5667 domain-containing protein
ACEPAI_7428	N6T263	0.16	251	184	0	167	417	329	548	0.1644	53	Uncharacterized protein
ACEPAI_7428	A0A813J6C9	0.072	294	237	0	73	366	30	285	0.2776	52	ABC transmembrane type-1 domain-containing protein
ACEPAI_7428	A0A167IDW5	0.127	309	247	0	110	418	38	321	0.3118	52	Uncharacterized protein
ACEPAI_7428	A0A7J6QTR9	0.121	343	262	0	71	413	9	307	0.05131	52	Mitochondrial peripheral inner membrane protein
ACEPAI_7428	A0A0N4T6F7	0.128	239	187	0	181	419	7	222	0.2075	50	Serine/threonine-protein kinase DDB_G0282963
ACEPAI_7428	A0A1V2LLG5	0.11	316	250	0	104	419	21	302	0.1847	50	Protein SAP1
ACEPAI_7428	A0A2D0R929	0.101	405	337	0	15	419	315	690	0.02407	50
ACEPAI_7428	A0A7S1FIA5	0.142	358	289	0	62	419	14	351	0.04567	48	Uncharacterized protein
ACEPAI_7429	A0A369JW11	0.605	256	98	0	50	305	127	376	9.009e-26	1264	Alcohol dehydrogenase 2
ACEPAI_7429	A0A0C9TC11	0.607	254	97	0	52	305	3	250	3.168e-25	1250	Alcohol dehydrogenase iron-type/glycerol dehydrogenase GldA domain-containing protein
ACEPAI_7429	A0A5B1R5W2	0.623	260	95	0	44	303	188	440	3.024e-25	1216	Iron-containing alcohol dehydrogenase
ACEPAI_7429	A0A284QM98	0.608	250	95	0	50	299	117	360	2.24e-24	1159	Related to Lactaldehyde reductase
ACEPAI_7429	A0A1Y2FA07	0.454	253	134	0	50	302	128	373	3.441e-20	961	Alcohol dehydrogenase IV
ACEPAI_7429	A0A814YPS6	0.472	254	129	0	50	303	110	355	4.344e-20	952	Alcohol dehydrogenase iron-type/glycerol dehydrogenase GldA domain-containing protein
ACEPAI_7429	A0A0E9NJ10	0.437	263	144	0	50	305	124	386	5.233e-20	923	Alcohol dehydrogenase iron-type/glycerol dehydrogenase GldA domain-containing protein
ACEPAI_7429	A0A074XDJ8	0.423	254	143	0	50	303	200	447	3.218e-19	915	Dehydroquinate synthase-like protein
ACEPAI_7429	A0A4V3XJ97	0.448	266	144	0	44	305	130	395	2.323e-19	888	Alcohol dehydrogenase iron-type/glycerol dehydrogenase GldA domain-containing protein
ACEPAI_7429	A0A6A6ZV23	0.403	254	147	0	50	303	200	446	2.073e-18	878	Dehydroquinate synthase-like protein
ACEPAI_7430	A0A1U8C3X5	0.136	354	302	0	53	402	48	401	0.03063	62	TOM1-like protein 1 isoform X2
ACEPAI_7430	A0A4X1VD27	0.137	270	202	0	133	402	199	433	0.186	58	Target of myb1 like 1 membrane trafficking protein
ACEPAI_7430	A0A327JB63	0.131	451	334	0	18	402	45	495	0.000245	58	Uncharacterized protein
ACEPAI_7430	A0A3Q7S0V8	0.156	232	191	0	133	364	123	349	0.2488	56	TOM1-like protein 1 isoform X3
ACEPAI_7430	A0A7D9JBD6	0.136	353	289	0	14	349	35	387	0.01208	56	Uncharacterized protein
ACEPAI_7430	A0A663E7F1	0.141	401	320	0	30	402	14	414	0.06157	55	Target of myb1 like 1 membrane trafficking protein
ACEPAI_7430	A0A069DMR6	0.144	401	342	0	2	402	6	406	0.004238	55	Putative cnidarian restricted secerted protein
ACEPAI_7430	V9KNR5	0.126	343	284	0	44	386	67	392	0.0128	55	Doublecortin-like kinase 3
ACEPAI_7430	A0A6A5C296	0.13	358	298	0	45	402	541	883	0.01075	53	FERM domain-containing protein
ACEPAI_7430	A0A3N4KY11	0.156	286	239	0	79	364	2	285	0.09252	50	Uncharacterized protein
ACEPAI_7431	A0A369JW11	0.602	382	149	0	5	386	1	376	2.469e-45	2291	Alcohol dehydrogenase 2
ACEPAI_7431	A0A5B1R5W2	0.616	383	144	0	1	383	64	439	1.076e-43	2176	Iron-containing alcohol dehydrogenase
ACEPAI_7431	A0A284R7Q3	0.547	384	173	0	1	384	3	386	1.485e-43	2148	Alcohol dehydrogenase iron-type/glycerol dehydrogenase GldA domain-containing protein
ACEPAI_7431	A0A1Y2FA07	0.466	382	198	0	2	383	3	373	2.337e-37	1808	Alcohol dehydrogenase IV
ACEPAI_7431	A0A4Q2DWG0	0.602	332	131	0	1	329	5	336	5.868e-37	1770	Alcohol dehydrogenase iron-type/glycerol dehydrogenase GldA domain-containing protein
ACEPAI_7431	A0A1U7LKK0	0.449	382	201	0	3	384	2	367	5.598e-36	1731	Maleylacetate reductase
ACEPAI_7431	A0A814YPS6	0.478	362	183	0	22	383	3	354	2.329e-34	1648	Alcohol dehydrogenase iron-type/glycerol dehydrogenase GldA domain-containing protein
ACEPAI_7431	A0A4V3XJ97	0.502	386	190	0	1	382	6	391	1.065e-34	1628	Alcohol dehydrogenase iron-type/glycerol dehydrogenase GldA domain-containing protein
ACEPAI_7431	A0A814SLB3	0.409	383	220	0	2	384	11	384	3.865e-34	1617	Alcohol dehydrogenase iron-type/glycerol dehydrogenase GldA domain-containing protein
ACEPAI_7431	A0A6A6TUZ2	0.415	379	214	0	1	379	12	378	7.039e-35	1617	Nagb/rpia/CoA transferase-like protein
ACEPAI_7432	A0A4Y9YNK0	0.465	298	154	0	13	310	6	294	2.222e-38	1378	Flavin reductase like domain-containing protein
ACEPAI_7432	A0A4Y7Q4C2	0.435	283	158	0	29	311	1	281	2.483e-35	1285	Flavin reductase like domain-containing protein
ACEPAI_7432	A0A0D0AZ60	0.459	306	160	0	1	306	17	312	4.898e-37	1275	Flavin reductase like domain-containing protein
ACEPAI_7432	A0A164MPL7	0.435	302	166	0	1	302	36	330	4.695e-36	1245	Flavin reductase like domain-containing protein
ACEPAI_7432	A0A286UK57	0.583	262	97	0	31	292	5	238	8.808e-34	1235	Flavo oxygenase
ACEPAI_7432	F8NVF4	0.472	312	160	0	1	304	12	323	2.042e-36	1234	Flavin reductase like domain-containing protein
ACEPAI_7432	A0A4Q9MAV8	0.414	307	172	0	1	307	9	303	1.37e-35	1222	Flavin reductase like domain-containing protein
ACEPAI_7432	A0A4R0S420	0.469	309	157	0	1	309	234	529	2.204e-35	1206	Flavin reductase like domain-containing protein
ACEPAI_7432	A0A2A9NV66	0.467	309	164	0	1	309	1	308	9.752e-35	1146	Flavin reductase like domain-containing protein
ACEPAI_7432	B8P704	0.358	315	196	0	1	306	19	333	1.206e-32	1128
ACEPAI_7433	A0A6G2ZGH5	0.195	41	32	0	102	142	702	742	1.415	53	Acyltransferase domain-containing protein
ACEPAI_7433	A0A6B1PTT8	0.157	38	31	0	102	139	358	395	2.064	52
ACEPAI_7433	A0A7S2NBT0	0.027	37	35	0	102	138	243	279	3.875	47	Type I polyketide synthase
ACEPAI_7433	A0A1X0FI98	0.166	42	33	0	102	143	127	167	1.82	47	PKS/mFAS DH domain-containing protein
ACEPAI_7433	A0A1V4PED2	0.17	40	32	0	102	141	821	860	3.638	45	Polyketide synthase
ACEPAI_7433	A0A1V6FZJ2	0.085	35	31	0	100	134	61	95	2.828	43
ACEPAI_7433	A0A6I5HRN5	0.142	42	33	0	102	141	610	651	3.416	43	Acyltransferase domain-containing protein
ACEPAI_7433	A0A7W1V8S1	0.107	82	68	0	56	137	1	77	1.247	42	Nuclease
ACEPAI_7433	A0A6B1L0Q0	0.204	44	33	0	102	143	805	848	3.875	41
ACEPAI_7433	A0A7V6AKX8	0.068	72	64	0	48	119	1	70	0.7077	39	Putative beta-lactamase-inhibitor-like PepSY-like domain-containing protein
ACEPAI_7434	A0A5C2SIR4	0.532	137	63	0	119	253	24	160	2.236e-12	361	Mitochondrial intermembrane space import and assembly protein 40
ACEPAI_7434	A0A367KY22	0.549	110	48	0	119	228	3	110	3.075e-10	334	Mitochondrial intermembrane space import and assembly protein 40
ACEPAI_7434	A0A5B1R4Q9	0.598	132	51	0	119	250	2	129	9.375e-12	334	Mitochondrial intermembrane space import and assembly protein 40
ACEPAI_7434	K5W596	0.602	133	53	0	121	253	1	133	1.749e-11	319	Mitochondrial intermembrane space import and assembly protein 40
ACEPAI_7434	R9AP17	0.488	125	63	0	119	243	12	135	2.397e-10	311	Mitochondrial intermembrane space import and assembly protein 40
ACEPAI_7434	A0A4T0FB51	0.492	131	62	0	119	249	11	133	2.551e-10	307	Mitochondrial intermembrane space import and assembly protein 40
ACEPAI_7434	I4YIF2	0.457	164	73	0	80	243	3	138	5.715e-11	306	Mitochondrial intermembrane space import and assembly protein 40
ACEPAI_7434	Q6C535	0.466	130	67	0	119	244	16	145	8.337e-10	305	Mitochondrial intermembrane space import and assembly protein 40
ACEPAI_7434	A0A4T0H1S1	0.488	135	67	0	111	241	240	374	3.075e-10	302	2,5-diamino-6-ribosylamino-4(3H)-pyrimidinone 5'-phosphate reductase
ACEPAI_7434	A0A1E3PX67	0.356	198	126	0	18	213	12	209	3.918e-12	298	Mitochondrial intermembrane space import and assembly protein 40
ACEPAI_7435	A0A0H2RWG2	0.366	267	165	0	1	267	1	262	5.928e-22	655	Uncharacterized protein
ACEPAI_7435	A0A0C2XAF0	0.3	269	161	0	1	269	1	231	2.332e-18	610	Uncharacterized protein
ACEPAI_7435	V2X3G5	0.33	268	153	0	2	269	3	232	1.17e-18	608	Uncharacterized protein
ACEPAI_7435	A0A4Y7Q618	0.378	269	154	0	1	269	1	249	5.249e-20	605	Uncharacterized protein
ACEPAI_7435	A0A5B1QTP7	0.301	338	187	0	1	269	1	338	4.418e-20	596	DNA replication regulator Sld3 C-terminal domain-containing protein
ACEPAI_7435	A0A4Y9ZMS2	0.321	252	157	0	1	252	1	232	4.157e-19	593	Uncharacterized protein
ACEPAI_7435	A0A2H3CU06	0.289	269	171	0	1	269	1	241	9.846e-19	586	Uncharacterized protein
ACEPAI_7435	A0A4Y9YYU1	0.327	207	130	0	1	207	1	194	1.463e-16	578	Uncharacterized protein
ACEPAI_7435	A0A0C3SC35	0.325	267	178	0	1	267	4	268	2.209e-19	577	Uncharacterized protein
ACEPAI_7435	A0A286UL01	0.298	269	180	0	1	269	1	258	1.043e-18	567	Uncharacterized protein
ACEPAI_7436	W4KG78	0.617	596	228	0	6	601	1	595	2.356e-102	3957	Aryl-alcohol oxidase 1
ACEPAI_7436	A0A4V3XDW7	0.55	595	266	0	6	600	1	591	5.198e-98	3739	Glucose-methanol-choline oxidoreductase N-terminal domain-containing protein
ACEPAI_7436	A0A286UQ15	0.625	584	216	0	17	600	194	770	1.811e-96	3664	Alcohol oxidase
ACEPAI_7436	A0A5E3WW49	0.53	605	282	0	1	605	5	604	3.292e-95	3565	Glucose-methanol-choline oxidoreductase N-terminal domain-containing protein
ACEPAI_7436	A0A4Q9ME17	0.525	597	281	0	4	600	1	592	3.953e-94	3562	Alcohol oxidase
ACEPAI_7436	R7RXI8	0.543	622	274	0	1	600	3	624	3.706e-95	3561	Alcohol oxidase
ACEPAI_7436	A0A5C2SGT2	0.525	596	279	0	6	601	1	588	3.997e-92	3487	Alcohol oxidase
ACEPAI_7436	A0A371DE84	0.506	602	294	0	5	601	9	610	5.733e-91	3407	Alcohol oxidase
ACEPAI_7436	W4JTZ4	0.495	601	301	0	1	601	1	598	1.765e-90	3395	Aryl-alcohol oxidase 4
ACEPAI_7436	A0A4Z0A770	0.442	616	341	0	1	613	2	617	1.585e-88	3241	Glucose-methanol-choline oxidoreductase N-terminal domain-containing protein
ACEPAI_7437	W4KG78	0.634	596	217	0	6	601	1	595	0	4003	Aryl-alcohol oxidase 1
ACEPAI_7437	A0A4V3XDW7	0.553	595	264	0	6	600	1	591	9.34e-99	3703	Glucose-methanol-choline oxidoreductase N-terminal domain-containing protein
ACEPAI_7437	A0A286UQ15	0.627	583	214	0	19	601	196	771	1.188e-98	3687	Alcohol oxidase
ACEPAI_7437	A0A5E3WW49	0.534	600	279	0	1	600	4	602	4.847e-96	3558	Glucose-methanol-choline oxidoreductase N-terminal domain-containing protein
ACEPAI_7437	A0A4Q9ME17	0.524	600	281	0	1	600	1	592	2.609e-95	3526	Alcohol oxidase
ACEPAI_7437	A0A371DE84	0.51	608	295	0	1	604	6	613	2.837e-93	3451	Alcohol oxidase
ACEPAI_7437	W4JTZ4	0.49	602	305	0	1	602	1	599	5.175e-93	3450	Aryl-alcohol oxidase 4
ACEPAI_7437	A0A5C2SGT2	0.508	596	289	0	6	601	1	588	2.19e-92	3424	Alcohol oxidase
ACEPAI_7437	A0A286UPP6	0.464	606	322	0	1	601	64	669	2.529e-90	3267	Aryl-alcohol oxidase
ACEPAI_7437	A0A2H3B2L2	0.439	601	334	0	1	601	1	597	5.554e-87	3218	Aryl-alcohol oxidase-like protein
ACEPAI_7438	A0A286UL47	0.68	119	38	0	5	123	7	125	2.508e-12	517	Uncharacterized protein
ACEPAI_7438	W4K3G4	0.458	133	70	0	2	134	5	134	7.255e-12	517	Early meiotic induction protein 1
ACEPAI_7438	R7RX41	0.52	121	58	0	3	123	20	140	4.591e-11	506	DUF3128 domain-containing protein
ACEPAI_7438	A0A5B1R4W5	0.496	127	61	0	1	123	1	127	2.776e-11	496	Early meiotic induction protein 1
ACEPAI_7438	A0A401GUV7	0.571	133	54	0	5	137	6	131	1.793e-12	493	Early meiotic induction protein
ACEPAI_7438	A0A0D2PDY4	0.584	113	47	0	5	117	6	118	1.501e-11	490	NADH dehydrogenase [ubiquinone] 1 beta subcomplex subunit 7
ACEPAI_7438	A0A369JXB6	0.579	119	50	0	5	123	6	124	1.587e-11	488	Uncharacterized protein
ACEPAI_7438	A0A067MTL1	0.547	126	55	0	5	130	7	129	2.625e-11	469	Early meiotic induction protein 1
ACEPAI_7438	V2XTR6	0.504	119	59	0	5	123	10	128	6.421e-11	466	Conserved protein (Fungal and plant)
ACEPAI_7438	A0A4Y7TW51	0.54	124	54	0	5	128	62	180	3.283e-11	462	Early meiotic induction protein 1
ACEPAI_7439	A0A0H2SCK8	0.474	479	251	0	1	479	1	479	2.665e-43	1712	Uncharacterized protein
ACEPAI_7439	A0A4Y7QFV0	0.374	479	289	0	1	479	1	462	5.144e-40	1577	Adhesin domain-containing protein
ACEPAI_7439	A0A0C3BAH6	0.386	459	276	0	21	479	7	456	3.06e-39	1537	Uncharacterized protein
ACEPAI_7439	J4H4H6	0.366	455	275	0	25	479	1	434	3.975e-37	1511	Uncharacterized protein
ACEPAI_7439	A0A4V2MXV6	0.383	458	278	0	22	479	3	454	1.532e-36	1405	Uncharacterized protein
ACEPAI_7439	F8PV80	0.368	458	277	0	22	479	7	446	5.746e-34	1382	Adhesin domain-containing protein
ACEPAI_7439	J0WS32	0.335	455	287	0	25	479	18	450	5.476e-34	1332	Adhesin domain-containing protein
ACEPAI_7439	A0A5C3QY47	0.341	437	281	0	43	479	3	429	1.917e-33	1295	Adhesin domain-containing protein
ACEPAI_7439	A0A166E069	0.352	379	235	0	101	479	1	364	1.694e-31	1292	Adhesin domain-containing protein
ACEPAI_7439	A0A4Y7TTY3	0.282	455	322	0	25	479	2	450	1.614e-31	1198	Adhesin domain-containing protein
ACEPAI_7440	A0A286UL70	0.527	786	347	0	1	786	8	741	4.087e-55	2730	Low temperature requirement
ACEPAI_7440	A0A4V4HHR4	0.523	787	349	0	1	787	6	737	2.492e-52	2489	Low temperature requirement A
ACEPAI_7440	A0A4S8L2Y7	0.542	666	290	0	1	666	28	662	4.571e-48	2422	Low temperature requirement A
ACEPAI_7440	A0A0H2RHQ4	0.463	751	398	0	3	753	1	742	5.572e-48	2350	Uncharacterized protein
ACEPAI_7440	A0A4S8LUU8	0.489	664	328	0	1	664	2	644	3.244e-44	2177	Low temperature requirement protein A
ACEPAI_7440	A0A286UL45	0.511	668	301	0	1	668	6	622	1.19e-42	2166	Low temperature requirement
ACEPAI_7440	A0A4S8LV83	0.494	682	344	0	85	766	2	681	6.881e-44	2152	Uncharacterized protein
ACEPAI_7440	A0A4S4MMN3	0.4	673	379	0	36	668	4	676	9.199e-40	1932	Transmembrane protein
ACEPAI_7440	A0A0C3GC33	0.417	638	357	0	23	660	9	622	9.018e-37	1891	Uncharacterized protein
ACEPAI_7440	A0A4S8LUW3	0.443	643	355	0	1	639	11	653	6.399e-39	1867	Uncharacterized protein
ACEPAI_7441	A0A4Y9XWU0	0.677	318	101	0	6	320	54	371	3.862e-46	1788	Ubiquitin carboxyl-terminal hydrolase
ACEPAI_7441	A0A5N5QWT3	0.626	324	119	0	1	320	203	526	2.983e-45	1752	Ubiquitin carboxyl-terminal hydrolase
ACEPAI_7441	M2QN80	0.633	317	116	0	1	317	1	316	1.328e-43	1712	Ubiquitin carboxyl-terminal hydrolase
ACEPAI_7441	A0A1C7LT78	0.672	282	92	0	1	282	1	282	4.066e-41	1577	Ubiquitin carboxyl-terminal hydrolase
ACEPAI_7441	A0A0F7SNB4	0.44	323	176	0	1	315	1	323	3.042e-34	1315	Ubiquitin carboxyl-terminal hydrolase
ACEPAI_7441	A0A2T0A8F7	0.457	313	166	0	6	311	2	314	8.011e-33	1191	Ubiquitin carboxyl-terminal hydrolase
ACEPAI_7441	A0A2S4UIP1	0.429	315	179	0	7	320	57	371	3.45e-32	1163	Ubiquitin carboxyl-terminal hydrolase
ACEPAI_7441	A0A180GWY6	0.457	304	163	0	7	307	4	307	3.366e-31	1154	Ubiquitin carboxyl-terminal hydrolase
ACEPAI_7441	A0A0D0VSN6	0.448	327	175	0	1	318	1	327	2.236e-31	1149	Ubiquitin carboxyl-terminal hydrolase
ACEPAI_7441	A0A7E4RDZ3	0.38	322	193	0	1	313	44	365	1.176e-31	1149
ACEPAI_7442	A0A4V3XDH9	0.576	156	56	0	3	135	1	156	1.253e-17	645	Glycopeptide
ACEPAI_7442	A0A1C7LUV9	0.522	155	63	0	4	135	53	207	3.678e-17	642	Thaumatin-like protein 1
ACEPAI_7442	A0A4S8LV07	0.512	158	65	0	1	135	1	158	4.74e-17	621	Glycopeptide
ACEPAI_7442	A0A4Y7PVA8	0.5	155	67	0	1	135	1	155	2.08e-17	619	Glycopeptide
ACEPAI_7442	A0A5E3WVJ7	0.473	167	71	0	1	135	238	404	1.104e-17	619	Glycopeptide
ACEPAI_7442	A0A1Q3EEQ8	0.503	159	67	0	1	135	92	250	8.383e-17	607	Glycopeptide
ACEPAI_7442	M2PN24	0.487	158	68	0	2	135	1	158	1.014e-16	605	Glycopeptide
ACEPAI_7442	A0A4S4LDA3	0.491	177	67	0	3	135	1	177	4.354e-16	604	Glycopeptide
ACEPAI_7442	A0A4V3XFC8	0.598	152	49	0	14	135	410	561	1.392e-16	600	Uncharacterized protein
ACEPAI_7442	A0A5C3MFP0	0.477	157	70	0	1	134	3	159	4.087e-16	598	Glycopeptide
ACEPAI_7443	A0A4S4LDA3	0.57	177	68	0	3	162	1	177	2.347e-24	1040	Glycopeptide
ACEPAI_7443	A0A4V3XDH9	0.618	160	59	0	3	162	1	156	2.659e-23	993	Glycopeptide
ACEPAI_7443	A0A067SYA9	0.578	159	65	0	3	161	4	158	4.176e-23	954	Glycopeptide
ACEPAI_7443	A0A1C7LUV9	0.518	160	75	0	3	162	52	207	2.403e-22	941	Thaumatin-like protein 1
ACEPAI_7443	A0A4Y7PVA8	0.558	162	68	0	1	162	1	155	7.77e-23	938	Glycopeptide
ACEPAI_7443	A0A0H2RIH7	0.561	162	69	0	1	162	1	158	1.812e-22	938	Glycopeptide
ACEPAI_7443	A0A4S8LV07	0.543	162	72	0	1	162	1	158	5.005e-22	938	Glycopeptide
ACEPAI_7443	A0A5C3MFP0	0.515	161	76	0	1	161	3	159	5.603e-22	929	Glycopeptide
ACEPAI_7443	A0A409VGT8	0.544	178	73	0	2	161	1	178	3.186e-22	917	Glycopeptide
ACEPAI_7443	S8EDG5	0.565	160	66	0	3	162	1	152	2.69e-22	913	Glycopeptide
ACEPAI_7444	A0A286ULH3	0.708	499	144	0	1	495	46	544	8.478e-78	3148	Cysteine proteinase 1, mitochondrial
ACEPAI_7444	A0A1Y2J1Y2	0.66	466	158	0	30	495	38	502	2.897e-71	2938	Cysteine proteinase 1, mitochondrial
ACEPAI_7444	A0A4S4LXH1	0.626	501	184	0	2	495	485	985	6.645e-73	2917	Cysteine proteinase 1, mitochondrial
ACEPAI_7444	A0A1B7N428	0.62	500	188	0	1	495	1	500	8.318e-71	2846	Cysteine proteinase 1, mitochondrial
ACEPAI_7444	A0A165GXR4	0.63	452	167	0	44	495	2	453	9.592e-68	2776	Cysteine proteinase 1, mitochondrial
ACEPAI_7444	B0D176	0.596	505	197	0	7	495	1	505	2.459e-69	2736	Cysteine proteinase 1, mitochondrial
ACEPAI_7444	A0A137QUA7	0.584	497	204	0	1	491	1	497	9.074e-68	2687	Cysteine proteinase 1, mitochondrial
ACEPAI_7444	A0A409VZW0	0.587	497	199	0	10	491	1	497	3.253e-67	2657	Cysteine proteinase 1, mitochondrial
ACEPAI_7444	A0A166CVK9	0.536	461	212	0	35	495	1	457	2.412e-62	2528	Cysteine proteinase 1, mitochondrial
ACEPAI_7444	A0A166WQB9	0.502	512	246	0	1	495	1	512	8.88e-63	2444	Cysteine proteinase 1, mitochondrial
